# Supplementary material for: 4′-(2,4-Dichloro­phen­yl)-1,1′-dimethyl­piperidine-3-spiro-3′-pyrrolidine-2′-spiro-3′′-indoline-4,2′′-dione
Source: Acta Crystallogr Sect E Struct Rep Online. 2010 Feb 27;66(Pt 3):o717. doi: 10.1107/S160053681000704X (PMC2983500; doi:10.1107/S160053681000704X)
Supplement: Supplementary file 1 [file e-66-0o717-sup1.cif]

##############################################################################
###                                                                        ###
###        Electronic paper (Acta Crystallographica Section E)             ###
###                                                                        ###
##############################################################################
#                                                                            #
# This CIF contains the data in a paper accepted for publication in Acta     #
# Crystallographica Section E. It conforms to the requirements of Notes      #
# for Authors for Section E, and has been peer reviewed under the auspices   #
# of the IUCr Commission on Journals.                                        #
#                                                                            #
# Full details of the Crystallographic Information File format               #
# are given in the paper "The Crystallographic Information File (CIF):       #
# a New Standard Archive File for Crystallography" by S. R. Hall, F. H.      #
# Allen and I. D. Brown [Acta Cryst. (1991), A47, 655-685].                  #
#                                                                            #
# The current version of the core CIF dictionary is obtainable from          #
# ftp://ftp.iucr.org/pub/cif_core.dic. The current version number is 2.4.    #
#                                                                            #
# Software is freely available for graphical display of the structure(s) in  #
# this CIF.  For information consult the CIF home page http://www.iucr.org/  #
# cif/home.html                                                              #
#                                                                            #
# This file may be used for bona fide research purposes within the           #
# scientific community so long as proper attribution is given to the journal # 
# article from which it was obtained.                                        #
#                                                                            #
##############################################################################
                                             
data_I
_audit_creation_method     SHELXL-97
_chemical_name_systematic
;
4'-(2,4-Dichlorophenyl)-1,1'-dimethylpiperidine-3-spiro-3'-
pyrrolidine-2'-spiro-3''-indoline-4,2''-dione
;
_chemical_name_common     ?
_chemical_formula_moiety     'C23 H23 Cl2 N3 O2'
_chemical_formula_sum     'C23 H23 Cl2 N3 O2'
_chemical_formula_iupac     'C23 H23 Cl2 N3 O2'
_chemical_formula_weight     444.34
_chemical_melting_point     ?
_symmetry_cell_setting     triclinic
_symmetry_space_group_name_H-M     'P -1'
_symmetry_space_group_name_Hall     '-P 1'
loop_
    _symmetry_equiv_pos_as_xyz
    'x, y, z'
    '-x, -y, -z'
_cell_length_a     7.9398(2)
_cell_length_b     10.8747(3)
_cell_length_c     13.5367(4)
_cell_angle_alpha     66.561(2)
_cell_angle_beta     77.8730(10)
_cell_angle_gamma     83.203(2)
_cell_volume     1047.64(5)
_cell_formula_units_Z     2
_cell_measurement_reflns_used     5536
_cell_measurement_theta_min     5.7
_cell_measurement_theta_max     61.9
_cell_measurement_temperature     300(2)
_exptl_crystal_description     needle
_exptl_crystal_colour     colourless
_exptl_crystal_size_max     0.27
_exptl_crystal_size_mid     0.15
_exptl_crystal_size_min     0.12
_exptl_crystal_density_diffrn     1.409
_exptl_crystal_density_meas     ?
_exptl_crystal_density_method     'not measured'
_exptl_crystal_F_000     464
_exptl_absorpt_coefficient_mu     0.336
_exptl_absorpt_correction_type     multi-scan
_exptl_absorpt_process_details     '(SADABS; Sheldrick, 1996)'
_exptl_absorpt_correction_T_min     0.94
_exptl_absorpt_correction_T_max     0.96
_exptl_special_details
;
;
_diffrn_ambient_temperature     300(2)
_diffrn_radiation_type     MoK\a
_diffrn_radiation_wavelength     0.71073
_diffrn_radiation_source     'fine-focus sealed tube'
_diffrn_radiation_monochromator     graphite
_diffrn_measurement_device_type     'Bruker Kappa APEXII CCD diffractometer'
_diffrn_measurement_method     '\w and \f scan'
_diffrn_detector_area_resol_mean     ?
_diffrn_reflns_number     27365
_diffrn_reflns_av_R_equivalents     0.0247
_diffrn_reflns_av_sigmaI/netI     0.0202
_diffrn_reflns_theta_min     2.04
_diffrn_reflns_theta_max     31.07
_diffrn_reflns_theta_full     31.07
_diffrn_measured_fraction_theta_max     0.993
_diffrn_measured_fraction_theta_full     0.993
_diffrn_reflns_limit_h_min     -10
_diffrn_reflns_limit_h_max     11
_diffrn_reflns_limit_k_min     -15
_diffrn_reflns_limit_k_max     15
_diffrn_reflns_limit_l_min     -19
_diffrn_reflns_limit_l_max     19
_diffrn_standards_number     0
_diffrn_standards_interval_count     ?
_diffrn_standards_interval_time     ?
_diffrn_standards_decay_%     0
_refine_special_details
;
Refinement of <i>F</i>^2^ against ALL reflections. The weighted <i>R</i>-factor
wR and goodness of fit <i>S</i> are based on <i>F</i>^2^, conventional
<i>R</i>-factors <i>R</i> are based on <i>F</i>, with <i>F</i> set to zero for
negative <i>F</i>^2^. The threshold expression of <i>F</i>^2^ >
\s(<i>F</i>^2^) is used only for calculating <i>R</i>-factors(gt) etc. and is
not relevant to the choice of reflections for refinement. <i>R</i>-factors
based on <i>F</i>^2^ are statistically about twice as large as those based on
<i>F</i>, and <i>R</i>- factors based on ALL data will be even larger.
;
_reflns_number_total     6685
_reflns_number_gt     5249
_reflns_threshold_expression     I>2sigma(I)
_refine_ls_structure_factor_coef     Fsqd
_refine_ls_matrix_type     full
_refine_ls_R_factor_all     0.0580
_refine_ls_R_factor_gt     0.0441
_refine_ls_wR_factor_gt     0.1193
_refine_ls_wR_factor_ref     0.1302
_refine_ls_goodness_of_fit_ref     1.032
_refine_ls_restrained_S_all     1.032
_refine_ls_number_reflns     6685
_refine_ls_number_parameters     273
_refine_ls_number_restraints     0
_refine_ls_hydrogen_treatment     constr
_refine_ls_weighting_scheme     calc
_refine_ls_weighting_details
         'calc w=1/[\s^2^(Fo^2^)+(0.0652P)^2^+0.3075P] where P=(Fo^2^+2Fc^2^)/3'
_atom_sites_solution_hydrogens     geom
_atom_sites_solution_primary     direct
_atom_sites_solution_secondary     difmap
_refine_ls_shift/su_max     0.001
_refine_ls_shift/su_mean     0.000
_refine_diff_density_max     0.470
_refine_diff_density_min     -0.468
_refine_ls_extinction_method     none
_refine_ls_extinction_coef     ?
loop_
    _atom_type_symbol
    _atom_type_description
    _atom_type_scat_dispersion_real
    _atom_type_scat_dispersion_imag
    _atom_type_scat_source
    'C' 'C' 0.0033 0.0016
                         'International Tables Vol C Tables 4.2.6.8 and 6.1.1.4'
    'H' 'H' 0.0000 0.0000
                         'International Tables Vol C Tables 4.2.6.8 and 6.1.1.4'
    'Cl' 'Cl' 0.1484 0.1585
                         'International Tables Vol C Tables 4.2.6.8 and 6.1.1.4'
    'N' 'N' 0.0061 0.0033
                         'International Tables Vol C Tables 4.2.6.8 and 6.1.1.4'
    'O' 'O' 0.0106 0.0060
                         'International Tables Vol C Tables 4.2.6.8 and 6.1.1.4'
_computing_data_collection     'SMART (Bruker, 2004)'
_computing_cell_refinement     'SAINT (Bruker, 2004)'
_computing_data_reduction     'SAINT (Bruker, 2004)'
_computing_structure_solution     'SHELXS97 (Sheldrick, 2008)'
_computing_structure_refinement     'SHELXL97 (Sheldrick, 2008)'
_computing_molecular_graphics     'PLATON (Spek, 2009)'
_computing_publication_material     'SHELXL97 (Sheldrick, 2008)'
loop_
    _atom_site_type_symbol
    _atom_site_label
    _atom_site_fract_x
    _atom_site_fract_y
    _atom_site_fract_z
    _atom_site_U_iso_or_equiv
    _atom_site_adp_type
    _atom_site_calc_flag
    _atom_site_refinement_flags
    _atom_site_occupancy
    _atom_site_disorder_assembly
    _atom_site_disorder_group
    Cl Cl1 -0.05606(6) 0.11850(5) -0.16644(3) 0.05328(12) Uani d . 1 . .
    Cl Cl2 0.52639(5) 0.22216(6) -0.08290(4) 0.05850(14) Uani d . 1 . .
    O O1 0.59398(16) 0.37748(14) 0.13813(10) 0.0564(3) Uani d . 1 . .
    O O2 0.01383(13) 0.08370(10) 0.35005(9) 0.0392(2) Uani d . 1 . .
    N N1 0.07639(15) 0.36986(11) 0.21024(10) 0.0342(2) Uani d . 1 . .
    N N1A 0.40225(16) 0.01730(11) 0.32854(10) 0.0369(2) Uani d . 1 . .
    N N1B 0.09730(16) 0.15644(12) 0.46891(9) 0.0372(3) Uani d . 1 . .
    H H1B 0.0533 0.0947 0.5293 0.045 Uiso d R 1 . .
    C C1A 0.3736(3) -0.12482(15) 0.36383(15) 0.0521(4) Uani d . 1 . .
    H H7 0.4034 -0.1725 0.4350 0.078 Uiso calc R 1 . .
    H H8 0.4440 -0.1588 0.3127 0.078 Uiso calc R 1 . .
    H H9 0.2544 -0.1368 0.3671 0.078 Uiso calc R 1 . .
    C C2 0.19382(16) 0.28182(11) 0.28156(10) 0.0277(2) Uani d . 1 . .
    C C2A 0.35737(18) 0.09368(13) 0.22132(11) 0.0330(3) Uani d . 1 . .
    H H1 0.2483 0.0647 0.2182 0.040 Uiso calc R 1 . .
    H H2 0.4449 0.0771 0.1657 0.040 Uiso calc R 1 . .
    C C2B 0.09267(16) 0.15968(12) 0.36880(10) 0.0312(2) Uani d . 1 . .
    C C3 0.34300(15) 0.24405(12) 0.19834(10) 0.0275(2) Uani d . 1 . .
    C C4 0.29884(17) 0.33178(13) 0.08305(10) 0.0317(2) Uani d . 1 . .
    H H4 0.4047 0.3711 0.0334 0.038 Uiso calc R 1 . .
    C C4A 0.51969(17) 0.28084(14) 0.20663(11) 0.0354(3) Uani d . 1 . .
    C C4B 0.24667(17) 0.34208(13) 0.35377(11) 0.0321(2) Uani d . 1 . .
    C C5 0.1825(2) 0.44231(13) 0.10524(11) 0.0383(3) Uani d . 1 . .
    H H5A 0.2488 0.5087 0.1098 0.046 Uiso calc R 1 . .
    H H5B 0.1127 0.4863 0.0489 0.046 Uiso calc R 1 . .
    C C5A 0.5987(2) 0.18768(17) 0.30320(14) 0.0442(3) Uani d . 1 . .
    H H51 0.5450 0.2069 0.3671 0.053 Uiso calc R 1 . .
    H H52 0.7204 0.2048 0.2887 0.053 Uiso calc R 1 . .
    C C5B 0.18216(18) 0.26551(14) 0.46247(11) 0.0347(3) Uani d . 1 . .
    C C6A 0.5790(2) 0.04095(17) 0.32825(14) 0.0475(4) Uani d . 1 . .
    H H61 0.6566 0.0149 0.2736 0.057 Uiso calc R 1 . .
    H H62 0.6093 -0.0134 0.3992 0.057 Uiso calc R 1 . .
    C C6B 0.3263(2) 0.45973(15) 0.32860(14) 0.0451(3) Uani d . 1 . .
    H H6B 0.3695 0.5129 0.2563 0.054 Uiso calc R 1 . .
    C C7B 0.3409(3) 0.49719(19) 0.41348(18) 0.0583(5) Uani d . 1 . .
    H H7B 0.3940 0.5763 0.3976 0.070 Uiso calc R 1 . .
    C C8B 0.2777(3) 0.4188(2) 0.52044(17) 0.0591(5) Uani d . 1 . .
    H H8B 0.2893 0.4457 0.5758 0.071 Uiso calc R 1 . .
    C C9B 0.1972(2) 0.30098(19) 0.54744(14) 0.0496(4) Uani d . 1 . .
    H H9B 0.1550 0.2477 0.6198 0.060 Uiso calc R 1 . .
    C C11 -0.0503(2) 0.45116(18) 0.25448(16) 0.0506(4) Uani d . 1 . .
    H H11A -0.1084 0.3957 0.3257 0.076 Uiso calc R 1 . .
    H H11B -0.1328 0.4910 0.2068 0.076 Uiso calc R 1 . .
    H H11C 0.0066 0.5205 0.2603 0.076 Uiso calc R 1 . .
    C C41 0.21203(16) 0.26281(13) 0.03025(10) 0.0303(2) Uani d . 1 . .
    C C42 0.03314(17) 0.25080(14) 0.05212(11) 0.0338(3) Uani d . 1 . .
    H H42 -0.0324 0.2744 0.1079 0.041 Uiso calc R 1 . .
    C C43 -0.04964(18) 0.20518(15) -0.00610(12) 0.0375(3) Uani d . 1 . .
    H H43 -0.1689 0.1990 0.0101 0.045 Uiso calc R 1 . .
    C C44 0.04591(19) 0.16899(14) -0.08833(11) 0.0362(3) Uani d . 1 . .
    C C45 0.22301(19) 0.17398(16) -0.11040(12) 0.0407(3) Uani d . 1 . .
    H H45 0.2879 0.1472 -0.1646 0.049 Uiso calc R 1 . .
    C C46 0.30248(17) 0.21960(15) -0.05036(11) 0.0360(3) Uani d . 1 . .
loop_
    _atom_site_aniso_label
    _atom_site_aniso_U_11
    _atom_site_aniso_U_22
    _atom_site_aniso_U_33
    _atom_site_aniso_U_12
    _atom_site_aniso_U_13
    _atom_site_aniso_U_23
    Cl1 0.0568(2) 0.0684(3) 0.0460(2) -0.01210(19) -0.01697(18) -0.02727(19)
    Cl2 0.02974(17) 0.0955(4) 0.0552(2) -0.00686(19) 0.00060(15) -0.0370(2)
    O1 0.0472(6) 0.0649(8) 0.0476(6) -0.0279(6) -0.0104(5) -0.0039(6)
    O2 0.0388(5) 0.0369(5) 0.0401(5) -0.0137(4) -0.0071(4) -0.0095(4)
    N1 0.0374(6) 0.0304(5) 0.0346(5) 0.0055(4) -0.0123(4) -0.0115(4)
    N1A 0.0425(6) 0.0310(5) 0.0334(6) 0.0047(4) -0.0116(5) -0.0077(4)
    N1B 0.0422(6) 0.0363(6) 0.0279(5) -0.0105(5) 0.0006(4) -0.0080(4)
    C1A 0.0657(11) 0.0321(7) 0.0479(9) 0.0045(7) -0.0105(8) -0.0058(6)
    C2 0.0312(5) 0.0245(5) 0.0260(5) -0.0040(4) -0.0068(4) -0.0068(4)
    C2A 0.0387(6) 0.0298(6) 0.0299(6) 0.0005(5) -0.0078(5) -0.0107(5)
    C2B 0.0296(5) 0.0298(6) 0.0311(6) -0.0048(4) -0.0041(4) -0.0080(5)
    C3 0.0289(5) 0.0270(5) 0.0247(5) -0.0039(4) -0.0063(4) -0.0064(4)
    C4 0.0345(6) 0.0319(6) 0.0251(5) -0.0082(5) -0.0074(4) -0.0044(4)
    C4A 0.0309(6) 0.0414(7) 0.0347(6) -0.0059(5) -0.0068(5) -0.0137(5)
    C4B 0.0360(6) 0.0301(6) 0.0318(6) -0.0034(5) -0.0085(5) -0.0118(5)
    C5 0.0516(8) 0.0264(6) 0.0342(6) -0.0011(5) -0.0176(6) -0.0042(5)
    C5A 0.0366(7) 0.0537(9) 0.0452(8) 0.0010(6) -0.0187(6) -0.0171(7)
    C5B 0.0356(6) 0.0377(6) 0.0318(6) -0.0004(5) -0.0058(5) -0.0148(5)
    C6A 0.0436(8) 0.0490(8) 0.0475(8) 0.0132(7) -0.0194(7) -0.0145(7)
    C6B 0.0556(9) 0.0349(7) 0.0478(8) -0.0114(6) -0.0114(7) -0.0154(6)
    C7B 0.0708(12) 0.0480(9) 0.0728(12) -0.0092(8) -0.0219(10) -0.0343(9)
    C8B 0.0691(12) 0.0685(12) 0.0616(11) -0.0013(9) -0.0188(9) -0.0448(10)
    C9B 0.0564(9) 0.0613(10) 0.0385(8) -0.0003(8) -0.0084(7) -0.0275(7)
    C11 0.0498(9) 0.0479(9) 0.0586(10) 0.0166(7) -0.0174(7) -0.0263(8)
    C41 0.0312(6) 0.0328(6) 0.0238(5) -0.0038(4) -0.0070(4) -0.0059(4)
    C42 0.0313(6) 0.0396(7) 0.0306(6) -0.0019(5) -0.0057(5) -0.0132(5)
    C43 0.0304(6) 0.0449(7) 0.0379(7) -0.0035(5) -0.0085(5) -0.0149(6)
    C44 0.0400(7) 0.0389(7) 0.0312(6) -0.0039(5) -0.0127(5) -0.0111(5)
    C45 0.0405(7) 0.0514(8) 0.0329(7) -0.0016(6) -0.0050(5) -0.0198(6)
    C46 0.0284(6) 0.0461(7) 0.0313(6) -0.0028(5) -0.0036(5) -0.0129(5)
_geom_special_details
;
All esds (except the esd in the dihedral angle between two l.s. planes) are
estimated using the full covariance matrix. The cell esds are taken into
account individually in the estimation of esds in distances, angles and
torsion angles; correlations between esds in cell parameters are only used
when they are defined by crystal symmetry. An approximate (isotropic)
treatment of cell esds is used for estimating esds involving l.s. planes.
;
loop_
    _geom_bond_atom_site_label_1
    _geom_bond_atom_site_label_2
    _geom_bond_site_symmetry_2
    _geom_bond_distance
    _geom_bond_publ_flag
    Cl1 C44 . 1.7326(14) ?
    Cl2 C46 . 1.7402(14) ?
    O1 C4A . 1.2057(18) ?
    O2 C2B . 1.2226(16) ?
    N1 C11 . 1.4524(19) ?
    N1 C5 . 1.4539(19) ?
    N1 C2 . 1.4661(16) ?
    N1A C2A . 1.4531(17) ?
    N1A C6A . 1.455(2) ?
    N1A C1A . 1.456(2) ?
    N1B C2B . 1.3498(17) ?
    N1B C5B . 1.3966(18) ?
    N1B H1B . 0.8600 ?
    C1A H7 . 0.9600 ?
    C1A H8 . 0.9600 ?
    C1A H9 . 0.9600 ?
    C2 C4B . 1.5192(17) ?
    C2 C2B . 1.5524(16) ?
    C2 C3 . 1.5916(17) ?
    C2A C3 . 1.5329(17) ?
    C2A H1 . 0.9700 ?
    C2A H2 . 0.9700 ?
    C3 C4A . 1.5413(17) ?
    C3 C4 . 1.5604(17) ?
    C4 C5 . 1.515(2) ?
    C4 C41 . 1.5180(17) ?
    C4 H4 . 0.9800 ?
    C4A C5A . 1.507(2) ?
    C4B C6B . 1.3811(19) ?
    C4B C5B . 1.3894(19) ?
    C5 H5A . 0.9700 ?
    C5 H5B . 0.9700 ?
    C5A C6A . 1.514(2) ?
    C5A H51 . 0.9700 ?
    C5A H52 . 0.9700 ?
    C5B C9B . 1.381(2) ?
    C6A H61 . 0.9700 ?
    C6A H62 . 0.9700 ?
    C6B C7B . 1.392(2) ?
    C6B H6B . 0.9300 ?
    C7B C8B . 1.374(3) ?
    C7B H7B . 0.9300 ?
    C8B C9B . 1.381(3) ?
    C8B H8B . 0.9300 ?
    C9B H9B . 0.9300 ?
    C11 H11A . 0.9600 ?
    C11 H11B . 0.9600 ?
    C11 H11C . 0.9600 ?
    C41 C46 . 1.3879(19) ?
    C41 C42 . 1.3995(17) ?
    C42 C43 . 1.3801(19) ?
    C42 H42 . 0.9300 ?
    C43 C44 . 1.376(2) ?
    C43 H43 . 0.9300 ?
    C44 C45 . 1.378(2) ?
    C45 C46 . 1.384(2) ?
    C45 H45 . 0.9300 ?
loop_
    _geom_angle_atom_site_label_1
    _geom_angle_atom_site_label_2
    _geom_angle_atom_site_label_3
    _geom_angle_site_symmetry_1
    _geom_angle_site_symmetry_3
    _geom_angle
    _geom_angle_publ_flag
    C11 N1 C5 . . 115.62(12) ?
    C11 N1 C2 . . 117.09(12) ?
    C5 N1 C2 . . 106.73(11) ?
    C2A N1A C6A . . 110.22(12) ?
    C2A N1A C1A . . 111.33(12) ?
    C6A N1A C1A . . 111.91(13) ?
    C2B N1B C5B . . 111.76(11) ?
    C2B N1B H1B . . 124.1 ?
    C5B N1B H1B . . 124.2 ?
    N1A C1A H7 . . 109.5 ?
    N1A C1A H8 . . 109.5 ?
    H7 C1A H8 . . 109.5 ?
    N1A C1A H9 . . 109.5 ?
    H7 C1A H9 . . 109.5 ?
    H8 C1A H9 . . 109.5 ?
    N1 C2 C4B . . 113.50(10) ?
    N1 C2 C2B . . 108.33(10) ?
    C4B C2 C2B . . 101.02(10) ?
    N1 C2 C3 . . 102.91(9) ?
    C4B C2 C3 . . 117.36(10) ?
    C2B C2 C3 . . 113.80(10) ?
    N1A C2A C3 . . 110.54(10) ?
    N1A C2A H1 . . 109.5 ?
    C3 C2A H1 . . 109.5 ?
    N1A C2A H2 . . 109.5 ?
    C3 C2A H2 . . 109.5 ?
    H1 C2A H2 . . 108.1 ?
    O2 C2B N1B . . 125.61(12) ?
    O2 C2B C2 . . 125.83(12) ?
    N1B C2B C2 . . 108.44(10) ?
    C2A C3 C4A . . 106.08(10) ?
    C2A C3 C4 . . 112.94(10) ?
    C4A C3 C4 . . 109.87(10) ?
    C2A C3 C2 . . 113.02(10) ?
    C4A C3 C2 . . 110.45(10) ?
    C4 C3 C2 . . 104.55(10) ?
    C5 C4 C41 . . 111.19(11) ?
    C5 C4 C3 . . 102.12(10) ?
    C41 C4 C3 . . 116.79(10) ?
    C5 C4 H4 . . 108.8 ?
    C41 C4 H4 . . 108.8 ?
    C3 C4 H4 . . 108.8 ?
    O1 C4A C5A . . 121.14(13) ?
    O1 C4A C3 . . 122.06(13) ?
    C5A C4A C3 . . 116.78(11) ?
    C6B C4B C5B . . 119.22(13) ?
    C6B C4B C2 . . 131.56(13) ?
    C5B C4B C2 . . 108.82(11) ?
    N1 C5 C4 . . 102.60(10) ?
    N1 C5 H5A . . 111.2 ?
    C4 C5 H5A . . 111.2 ?
    N1 C5 H5B . . 111.2 ?
    C4 C5 H5B . . 111.2 ?
    H5A C5 H5B . . 109.2 ?
    C4A C5A C6A . . 113.15(13) ?
    C4A C5A H51 . . 108.9 ?
    C6A C5A H51 . . 108.9 ?
    C4A C5A H52 . . 108.9 ?
    C6A C5A H52 . . 108.9 ?
    H51 C5A H52 . . 107.8 ?
    C9B C5B C4B . . 122.56(14) ?
    C9B C5B N1B . . 127.53(14) ?
    C4B C5B N1B . . 109.84(12) ?
    N1A C6A C5A . . 110.31(12) ?
    N1A C6A H61 . . 109.6 ?
    C5A C6A H61 . . 109.6 ?
    N1A C6A H62 . . 109.6 ?
    C5A C6A H62 . . 109.6 ?
    H61 C6A H62 . . 108.1 ?
    C4B C6B C7B . . 118.74(16) ?
    C4B C6B H6B . . 120.6 ?
    C7B C6B H6B . . 120.6 ?
    C8B C7B C6B . . 120.87(16) ?
    C8B C7B H7B . . 119.6 ?
    C6B C7B H7B . . 119.6 ?
    C7B C8B C9B . . 121.36(15) ?
    C7B C8B H8B . . 119.3 ?
    C9B C8B H8B . . 119.3 ?
    C8B C9B C5B . . 117.24(16) ?
    C8B C9B H9B . . 121.4 ?
    C5B C9B H9B . . 121.4 ?
    N1 C11 H11A . . 109.5 ?
    N1 C11 H11B . . 109.5 ?
    H11A C11 H11B . . 109.5 ?
    N1 C11 H11C . . 109.5 ?
    H11A C11 H11C . . 109.5 ?
    H11B C11 H11C . . 109.5 ?
    C46 C41 C42 . . 115.70(12) ?
    C46 C41 C4 . . 122.16(12) ?
    C42 C41 C4 . . 121.86(12) ?
    C43 C42 C41 . . 122.42(13) ?
    C43 C42 H42 . . 118.8 ?
    C41 C42 H42 . . 118.8 ?
    C44 C43 C42 . . 119.36(13) ?
    C44 C43 H43 . . 120.3 ?
    C42 C43 H43 . . 120.3 ?
    C43 C44 C45 . . 120.56(13) ?
    C43 C44 Cl1 . . 120.14(11) ?
    C45 C44 Cl1 . . 119.29(11) ?
    C44 C45 C46 . . 118.75(13) ?
    C44 C45 H45 . . 120.6 ?
    C46 C45 H45 . . 120.6 ?
    C45 C46 C41 . . 123.11(12) ?
    C45 C46 Cl2 . . 115.88(11) ?
    C41 C46 Cl2 . . 121.01(11) ?
loop_
    _geom_torsion_atom_site_label_1
    _geom_torsion_atom_site_label_2
    _geom_torsion_atom_site_label_3
    _geom_torsion_atom_site_label_4
    _geom_torsion_site_symmetry_1
    _geom_torsion_site_symmetry_2
    _geom_torsion_site_symmetry_3
    _geom_torsion_site_symmetry_4
    _geom_torsion
    _geom_torsion_publ_flag
    C11 N1 C2 C4B . . . . -36.10(17) ?
    C5 N1 C2 C4B . . . . 95.27(12) ?
    C11 N1 C2 C2B . . . . 75.23(15) ?
    C5 N1 C2 C2B . . . . -153.40(11) ?
    C11 N1 C2 C3 . . . . -163.97(12) ?
    C5 N1 C2 C3 . . . . -32.60(12) ?
    C6A N1A C2A C3 . . . . -69.88(14) ?
    C1A N1A C2A C3 . . . . 165.32(13) ?
    C5B N1B C2B O2 . . . . -173.19(13) ?
    C5B N1B C2B C2 . . . . 3.01(16) ?
    N1 C2 C2B O2 . . . . 55.31(17) ?
    C4B C2 C2B O2 . . . . 174.82(13) ?
    C3 C2 C2B O2 . . . . -58.48(17) ?
    N1 C2 C2B N1B . . . . -120.88(12) ?
    C4B C2 C2B N1B . . . . -1.37(13) ?
    C3 C2 C2B N1B . . . . 125.33(11) ?
    N1A C2A C3 C4A . . . . 58.36(13) ?
    N1A C2A C3 C4 . . . . 178.76(10) ?
    N1A C2A C3 C2 . . . . -62.80(13) ?
    N1 C2 C3 C2A . . . . -117.16(11) ?
    C4B C2 C3 C2A . . . . 117.44(11) ?
    C2B C2 C3 C2A . . . . -0.17(14) ?
    N1 C2 C3 C4A . . . . 124.19(11) ?
    C4B C2 C3 C4A . . . . -1.21(14) ?
    C2B C2 C3 C4A . . . . -118.83(11) ?
    N1 C2 C3 C4 . . . . 6.05(11) ?
    C4B C2 C3 C4 . . . . -119.35(11) ?
    C2B C2 C3 C4 . . . . 123.03(10) ?
    C2A C3 C4 C5 . . . . 144.01(11) ?
    C4A C3 C4 C5 . . . . -97.78(12) ?
    C2 C3 C4 C5 . . . . 20.75(12) ?
    C2A C3 C4 C41 . . . . 22.49(15) ?
    C4A C3 C4 C41 . . . . 140.71(12) ?
    C2 C3 C4 C41 . . . . -100.77(12) ?
    C2A C3 C4A O1 . . . . 132.58(15) ?
    C4 C3 C4A O1 . . . . 10.21(19) ?
    C2 C3 C4A O1 . . . . -104.62(16) ?
    C2A C3 C4A C5A . . . . -45.66(16) ?
    C4 C3 C4A C5A . . . . -168.03(12) ?
    C2 C3 C4A C5A . . . . 77.15(15) ?
    N1 C2 C4B C6B . . . . -57.5(2) ?
    C2B C2 C4B C6B . . . . -173.18(16) ?
    C3 C2 C4B C6B . . . . 62.5(2) ?
    N1 C2 C4B C5B . . . . 115.04(12) ?
    C2B C2 C4B C5B . . . . -0.69(14) ?
    C3 C2 C4B C5B . . . . -125.00(12) ?
    C11 N1 C5 C4 . . . . 179.57(12) ?
    C2 N1 C5 C4 . . . . 47.39(13) ?
    C41 C4 C5 N1 . . . . 84.59(12) ?
    C3 C4 C5 N1 . . . . -40.70(12) ?
    O1 C4A C5A C6A . . . . -136.43(17) ?
    C3 C4A C5A C6A . . . . 41.83(19) ?
    C6B C4B C5B C9B . . . . -1.3(2) ?
    C2 C4B C5B C9B . . . . -174.82(14) ?
    C6B C4B C5B N1B . . . . 176.05(14) ?
    C2 C4B C5B N1B . . . . 2.48(16) ?
    C2B N1B C5B C9B . . . . 173.59(15) ?
    C2B N1B C5B C4B . . . . -3.54(17) ?
    C2A N1A C6A C5A . . . . 61.70(16) ?
    C1A N1A C6A C5A . . . . -173.83(14) ?
    C4A C5A C6A N1A . . . . -47.18(19) ?
    C5B C4B C6B C7B . . . . 0.6(2) ?
    C2 C4B C6B C7B . . . . 172.46(16) ?
    C4B C6B C7B C8B . . . . 0.1(3) ?
    C6B C7B C8B C9B . . . . -0.3(3) ?
    C7B C8B C9B C5B . . . . -0.3(3) ?
    C4B C5B C9B C8B . . . . 1.1(3) ?
    N1B C5B C9B C8B . . . . -175.70(16) ?
    C5 C4 C41 C46 . . . . 142.59(13) ?
    C3 C4 C41 C46 . . . . -100.79(14) ?
    C5 C4 C41 C42 . . . . -30.98(16) ?
    C3 C4 C41 C42 . . . . 85.64(15) ?
    C46 C41 C42 C43 . . . . -3.1(2) ?
    C4 C41 C42 C43 . . . . 170.90(13) ?
    C41 C42 C43 C44 . . . . 0.5(2) ?
    C42 C43 C44 C45 . . . . 2.0(2) ?
    C42 C43 C44 Cl1 . . . . -177.15(11) ?
    C43 C44 C45 C46 . . . . -1.8(2) ?
    Cl1 C44 C45 C46 . . . . 177.43(11) ?
    C44 C45 C46 C41 . . . . -1.1(2) ?
    C44 C45 C46 Cl2 . . . . 179.75(12) ?
    C42 C41 C46 C45 . . . . 3.4(2) ?
    C4 C41 C46 C45 . . . . -170.57(13) ?
    C42 C41 C46 Cl2 . . . . -177.48(10) ?
    C4 C41 C46 Cl2 . . . . 8.58(18) ?
loop_
    _geom_hbond_atom_site_label_D
    _geom_hbond_atom_site_label_H
    _geom_hbond_atom_site_label_A
    _geom_hbond_site_symmetry_A
    _geom_hbond_distance_DH
    _geom_hbond_distance_HA
    _geom_hbond_distance_DA
    _geom_hbond_angle_DHA
    N1B H1B O2 2_556 0.86 2.02 2.8547(15) 163.9
data_global
_journal_date_recd_electronic     2010-02-22
_journal_date_accepted     2010-02-24
_journal_name_full     'Acta Crystallographica, Section E'
_journal_year     2010
_journal_volume     66
_journal_issue      3
_journal_page_first     o717
_journal_page_last     o717
_journal_paper_category     QO
_journal_coeditor_code     NG2738
_publ_contact_author_name     'N. Srinivasan'
_publ_contact_author_address
;
Department of Physics
Thiagarajar College
Madurai - 625 009
India
;
_publ_contact_author_email     vasan692000@yahoo.co.in
_publ_contact_author_fax     '91 452 2312375'
_publ_contact_author_phone     '91 452 2311875'
_publ_section_title
;\
4'-(2,4-Dichlorophenyl)-1,1'-dimethylpiperidine-3-spiro-3'-pyrrolidine-2'-\
spiro-3''-indoline-4,2''-dione
;
loop_
    _publ_author_name
    _publ_author_address
    'S. Nagamuthu'
;
Department of Physics
Thiagarajar College
Madurai 625 009
India
;
    'R. Sribala'
;
Department of Physics
Thiagarajar College
Madurai 625 009
India
;
    'R. Ranjithkumar'
;
School of Chemistry
Madurai Kamaraj University
Madurai 625 021
India
;
    'R. V. Krishnakumar'
;
Department of Physics
Thiagarajar College
Madurai 625 009
India
;
    'N. Srinivasan'
;
Department of Physics
Thiagarajar College
Madurai 625 009
India
;
