# Supplementary material for: 4′-(2,4-Dichloro­phen­yl)-1,1′-dimethyl­piperidine-3-spiro-3′-pyrrolidine-2′-spiro-3′′-indoline-4,2′′-dione
Source: Acta Crystallogr Sect E Struct Rep Online. 2010 Feb 27;66(Pt 3):o717. doi: 10.1107/S160053681000704X (PMC2983500; doi:10.1107/S160053681000704X)
Supplement: Supplementary file 2 [file e-66-0o717-Isup2.hkl]

#
# h,k,l, Fc-squared, Fo-squared, sigma(Fo-squared) and status flag
#
data_I
_shelx_title '  sp1 in P-1                  New: P-1'
_shelx_refln_list_code          4
_shelx_F_calc_maximum      133.75
_exptl_crystal_F_000       464.00
_reflns_d_resolution_high  0.6886
 
loop_
 _symmetry_equiv_pos_as_xyz
 'x, y, z'
 '-x, -y, -z'
 
_cell_length_a     7.9398
_cell_length_b    10.8747
_cell_length_c    13.5367
_cell_angle_alpha  66.561
_cell_angle_beta   77.873
_cell_angle_gamma  83.203
 
_shelx_F_squared_multiplier     1.000
 
loop_
 _refln_index_h
 _refln_index_k
 _refln_index_l
 _refln_F_squared_calc
 _refln_F_squared_meas
 _refln_F_squared_sigma
 _refln_observed_status
   1   0   0      140.82      156.40      2.71 o
   2   0   0     1611.92     1735.37     16.56 o
   3   0   0      785.84      841.47      7.67 o
   4   0   0      145.33      178.54      2.45 o
   5   0   0       27.52       29.43      0.64 o
   6   0   0        5.58        5.38      0.38 o
   7   0   0      340.06      326.17      6.51 o
   8   0   0      104.80       92.30      2.19 o
   9   0   0       30.74       30.96      2.13 o
  10   0   0        5.45        6.14      1.19 o
  11   0   0        1.99        2.62      1.17 o
 -11   1   0        3.97        6.09      1.38 o
 -10   1   0       40.12       51.25      2.45 o
  -9   1   0      116.36      105.73      3.24 o
  -8   1   0        4.08        4.55      0.75 o
  -7   1   0       26.28       28.80      0.93 o
  -6   1   0       23.63       20.83      0.68 o
  -5   1   0       71.59       64.26      1.11 o
  -4   1   0      192.56      199.68      2.17 o
  -3   1   0     1513.62     1532.36     12.49 o
  -2   1   0    10436.96    10759.26     80.47 o
  -1   1   0     8086.93     8315.89    111.90 o
   0   1   0      497.92      514.60      5.76 o
   2   1   0      131.82      136.53      5.28 o
   3   1   0     4202.28     4502.77     54.90 o
   4   1   0      357.79      401.24      5.01 o
   5   1   0      632.15      647.24      7.34 o
   6   1   0      322.84      316.55      3.78 o
   7   1   0        2.00        4.19      0.52 o
   8   1   0        5.57        4.83      0.63 o
   9   1   0      110.40       97.32      2.89 o
  10   1   0       55.13       65.55      2.39 o
  11   1   0        1.40        0.92      1.03 o
 -11   2   0        0.46        2.39      1.43 o
 -10   2   0        4.42        8.47      1.47 o
  -9   2   0        2.93        4.18      0.91 o
  -8   2   0        1.11        1.28      1.15 o
  -7   2   0       16.83       13.71      0.74 o
  -6   2   0      130.35      125.93      1.76 o
  -5   2   0        2.92        4.28      0.38 o
  -4   2   0      829.46      878.67      8.65 o
  -3   2   0     1969.22     2148.60     18.47 o
  -2   2   0       45.81       41.77      0.62 o
  -1   2   0     1266.83     1306.93     12.42 o
   0   2   0     4415.07     4653.57     37.56 o
   1   2   0      984.05      997.76      9.59 o
   2   2   0        0.36        1.50      0.52 o
   4   2   0      571.24      686.43     12.92 o
   5   2   0      512.64      526.78      7.32 o
   6   2   0       40.05       34.38      0.63 o
   7   2   0      457.97      429.17      6.31 o
   8   2   0       18.61       14.54      0.74 o
   9   2   0        0.22        0.21      0.54 o
  10   2   0       38.82       45.11      1.87 o
  11   2   0        1.52        1.85      1.45 o
 -10   3   0        7.92        5.58      1.51 o
  -9   3   0       65.75       69.88      2.23 o
  -8   3   0       29.93       27.10      1.41 o
  -7   3   0       74.01       79.71      2.39 o
  -6   3   0      425.77      409.97      4.40 o
  -5   3   0      316.75      320.35      3.50 o
  -4   3   0        6.71        5.55      0.42 o
  -3   3   0      187.98      181.35      2.05 o
  -2   3   0     1640.07     1763.95     16.75 o
  -1   3   0     2141.17     2308.19     21.59 o
   0   3   0     2686.55     2697.04     22.77 o
   1   3   0      241.05      226.50      1.93 o
   2   3   0      134.33      161.59      2.08 o
   3   3   0      288.93      364.69     16.12 o
   5   3   0      153.52      161.30      6.75 o
   6   3   0      324.72      292.90      4.90 o
   7   3   0       89.69       84.88      2.34 o
   8   3   0      101.36       99.46      1.99 o
   9   3   0       92.20       91.03      1.90 o
  10   3   0       87.72       92.41      2.63 o
  11   3   0        5.75        2.87      1.41 o
 -10   4   0        0.63        1.95      1.81 o
  -9   4   0       26.31       30.01      1.63 o
  -8   4   0        1.10        1.31      0.96 o
  -7   4   0       26.95       34.93      1.39 o
  -6   4   0      607.76      599.99      7.24 o
  -5   4   0      113.34      119.12      1.79 o
  -4   4   0        1.20        1.71      0.40 o
  -3   4   0      261.16      272.93      3.16 o
  -2   4   0      408.03      419.95      4.29 o
  -1   4   0     1209.60     1174.11     11.26 o
   0   4   0       27.54       39.52      0.76 o
   1   4   0     2250.32     2502.69     22.07 o
   2   4   0       23.13       26.01      0.50 o
   3   4   0      769.06      760.23     10.05 o
   5   4   0       13.58       17.03      2.20 o
   6   4   0      336.08      310.18     11.87 o
   7   4   0       32.05       32.05      3.06 o
   8   4   0        7.17        8.31      2.48 o
   9   4   0        2.28        1.50      0.38 o
  10   4   0        9.65       10.76      0.88 o
 -10   5   0       10.10        7.56      2.03 o
  -9   5   0       12.58       14.10      1.45 o
  -8   5   0       28.21       26.44      1.62 o
  -7   5   0       86.38       79.98      2.49 o
  -6   5   0        6.06        9.94      0.88 o
  -5   5   0      466.64      456.10      5.70 o
  -4   5   0       55.75       56.04      1.19 o
  -3   5   0      271.79      255.86      3.32 o
  -2   5   0       14.91       15.49      1.05 o
  -1   5   0       89.89       69.52      1.22 o
   0   5   0        5.31        6.90      0.36 o
   1   5   0     1706.49     1790.85     18.09 o
   2   5   0      568.45      678.44      6.54 o
   3   5   0       15.95       13.97      0.44 o
   4   5   0        0.23        0.71      0.32 o
   5   5   0       78.73       71.06      1.75 o
   6   5   0      767.84      722.51     25.07 o
   7   5   0        0.72        2.35      1.91 o
   8   5   0       47.64       51.56      4.20 o
   9   5   0        1.16        7.11      2.41 o
  10   5   0        8.31        7.90      1.89 o
 -10   6   0        2.70        2.02      1.63 o
  -9   6   0        0.82       -1.22      1.22 o
  -8   6   0       10.47       10.26      1.37 o
  -7   6   0        3.38        4.68      1.04 o
  -6   6   0      125.10      117.62      2.42 o
  -5   6   0        0.54       -0.29      0.69 o
  -4   6   0      159.51      159.68      2.47 o
  -3   6   0       45.22       41.16      1.13 o
  -2   6   0        2.84        2.32      0.46 o
  -1   6   0      127.29      122.62      1.74 o
   0   6   0       36.17       34.67      0.84 o
   1   6   0       87.04       98.96      1.39 o
   2   6   0      240.31      229.01      2.84 o
   3   6   0       16.85       14.29      0.43 o
   4   6   0     1333.04     1355.02     16.11 o
   5   6   0      198.59      185.11      5.22 o
   6   6   0      394.21      360.09     13.83 o
   7   6   0       19.88       18.36      2.83 o
   8   6   0        6.33        7.45      2.58 o
   9   6   0        2.52        5.22      2.45 o
  -9   7   0        1.46        0.08      1.58 o
  -8   7   0       16.31       13.17      4.10 o
  -7   7   0       28.29       30.67      1.62 o
  -6   7   0       25.03       20.91      1.23 o
  -5   7   0      104.91       95.62      2.20 o
  -4   7   0        4.95        3.75      0.81 o
  -3   7   0       89.45       88.33      1.73 o
  -2   7   0       15.28       15.24      0.84 o
  -1   7   0      315.38      311.37      3.68 o
   0   7   0        2.61        3.77      0.46 o
   1   7   0       27.15       21.20      0.79 o
   2   7   0      125.64      126.47      3.06 o
   3   7   0      301.24      318.55      4.19 o
   4   7   0      108.98       88.68      1.86 o
   5   7   0        7.25        7.64      0.71 o
   6   7   0        0.02       -0.30      0.34 o
   7   7   0       13.54       17.92      2.90 o
   8   7   0        9.75        8.01      2.71 o
   9   7   0        1.15        1.07      2.41 o
  -9   8   0        0.82        2.67      1.89 o
  -8   8   0        1.22        1.17      1.77 o
  -7   8   0        8.35        9.82      1.53 o
  -6   8   0       22.00       20.04      1.45 o
  -5   8   0       26.33       31.77      1.63 o
  -4   8   0      106.39       94.99      2.42 o
  -3   8   0      141.24      139.57      2.60 o
  -2   8   0      485.20      478.52      5.90 o
  -1   8   0        2.31        1.95      0.57 o
   0   8   0      102.38      103.79      1.78 o
   1   8   0       12.35       19.37      0.70 o
   2   8   0      110.09      109.55      2.02 o
   3   8   0        8.92        9.56      0.58 o
   4   8   0        1.32       -0.19      0.53 o
   5   8   0       50.27       53.95      1.44 o
   6   8   0       46.45       41.88      1.14 o
   7   8   0       37.74       39.27      1.36 o
   8   8   0        6.77        6.51      0.73 o
  -8   9   0        0.30        4.65      1.66 o
  -7   9   0        0.58        0.83      1.39 o
  -6   9   0       10.45       11.82      1.44 o
  -5   9   0        7.91        8.12      1.25 o
  -4   9   0       19.60       19.45      1.35 o
  -3   9   0      150.81      159.38      3.34 o
  -2   9   0        8.20       11.16      0.93 o
  -1   9   0        0.40        0.39      0.66 o
   0   9   0       14.93       13.41      0.86 o
   1   9   0       53.85       40.02      1.37 o
   2   9   0        2.38        1.33      0.54 o
   3   9   0       53.83       46.34      1.32 o
   4   9   0        3.59        1.80      0.85 o
   5   9   0       23.94       23.32      1.17 o
   6   9   0       17.86       16.04      0.86 o
   7   9   0        4.55        6.72      1.47 o
   8   9   0        4.69        4.03      0.68 o
   9   9   0        2.88        3.39      0.65 o
  -7  10   0        2.35        1.12      1.52 o
  -6  10   0       13.60       18.46      1.70 o
  -5  10   0        2.32        4.65      1.30 o
  -4  10   0        4.35        2.94      1.12 o
  -3  10   0       22.95       20.63      1.45 o
  -2  10   0       48.71       41.67      1.54 o
  -1  10   0       93.62       88.50      2.06 o
   0  10   0       25.64       22.56      1.21 o
   1  10   0        0.23        0.60      0.77 o
   2  10   0      240.75      218.97      4.34 o
   3  10   0       76.57       77.97      3.43 o
   4  10   0       15.68       13.54      1.22 o
   5  10   0       65.45       69.26      2.34 o
   6  10   0       79.81       77.97      2.21 o
   7  10   0       34.25       36.35      2.18 o
   8  10   0       11.68       10.91      1.34 o
  -6  11   0        1.98        3.87      1.47 o
  -5  11   0        0.82       -0.04      1.32 o
  -4  11   0       10.68       11.55      1.45 o
  -3  11   0       26.06       25.65      1.63 o
  -2  11   0       11.13        8.57      1.23 o
  -1  11   0        6.30        6.42      1.08 o
   0  11   0       62.18       64.43      2.03 o
   1  11   0      203.01      223.95      5.96 o
   2  11   0       23.41       21.37      1.30 o
   3  11   0       10.65       13.43      1.54 o
   4  11   0       41.58       43.88      2.11 o
   5  11   0      180.34      173.21      4.42 o
   6  11   0       15.39       20.54      1.36 o
   7  11   0        0.95        0.63      0.99 o
  -5  12   0        0.57       -0.37      1.37 o
  -4  12   0       17.54       20.39      1.81 o
  -3  12   0        0.09        0.45      1.23 o
  -2  12   0        6.47        8.60      1.46 o
  -1  12   0       26.54       21.23      1.88 o
   0  12   0        1.55        1.22      0.92 o
   1  12   0        2.04        3.92      1.08 o
   2  12   0       12.46        9.52      1.35 o
   3  12   0       50.98       56.44      1.99 o
   4  12   0       64.17       83.46      3.04 o
   5  12   0        0.01       -1.45      1.45 o
   6  12   0        4.34        2.53      1.30 o
  -4  13   0        1.70        0.05      2.43 o
  -3  13   0       28.66       22.15      2.06 o
  -2  13   0        1.21        0.72      1.47 o
  -1  13   0       26.51       22.74      1.87 o
   0  13   0        1.50        0.30      1.49 o
   1  13   0        4.31        2.22      1.49 o
   2  13   0       49.06       56.39      3.79 o
   3  13   0        2.08        2.43      1.06 o
   4  13   0       36.43       38.61      5.41 o
   5  13   0       23.78       22.90      1.81 o
  -2  14   0        0.48        2.50      4.03 o
  -1  14   0        9.26       10.29      2.15 o
   0  14   0        0.31       -0.31      2.79 o
   1  14   0        2.70        2.86      1.66 o
   2  14   0        0.01        1.81      1.15 o
   3  14   0       99.12      103.46      3.92 o
  -1 -14   1        0.04       -0.13      1.62 o
   0 -14   1        4.59        0.72      1.85 o
   1 -14   1        0.43        0.08      3.40 o
  -4 -13   1        5.43        5.51      1.47 o
  -3 -13   1       41.96       50.42      2.73 o
  -2 -13   1        9.01       10.19      1.32 o
  -1 -13   1       51.25       59.30      2.42 o
   0 -13   1        0.42        1.44      1.59 o
   1 -13   1       31.89       36.04      4.92 o
   2 -13   1        0.00       -0.83      1.47 o
   3 -13   1        2.63        3.08      2.46 o
   4 -13   1        1.82        1.10      2.29 o
  -6 -12   1        1.10        2.55      1.05 o
  -5 -12   1        9.28       10.18      1.35 o
  -4 -12   1        5.92        6.03      1.31 o
  -3 -12   1        2.61        1.34      0.88 o
  -2 -12   1       84.47       86.43      2.63 o
  -1 -12   1       16.38       21.44      1.53 o
   0 -12   1       12.66       11.52      1.42 o
   1 -12   1       19.95       25.95      1.83 o
   2 -12   1        8.36        4.50      1.49 o
   3 -12   1        0.11       -0.86      1.60 o
   4 -12   1        1.60        1.54      1.52 o
   5 -12   1       20.78       25.20      1.99 o
  -7 -11   1       17.14       16.32      1.76 o
  -6 -11   1        6.18        6.38      1.07 o
  -5 -11   1       22.70       17.08      1.45 o
  -4 -11   1       12.86       11.82      1.35 o
  -3 -11   1       26.00       24.50      1.31 o
  -2 -11   1        0.12       -0.75      0.75 o
  -1 -11   1        0.12       -0.54      1.43 o
   0 -11   1       11.53       11.44      1.10 o
   1 -11   1       67.95       69.98      2.27 o
   2 -11   1        1.84        1.59      1.11 o
   3 -11   1        7.77        9.62      1.38 o
   4 -11   1        0.07        0.68      1.39 o
   5 -11   1       11.78       11.68      1.58 o
   6 -11   1       35.66       39.69      2.22 o
  -8 -10   1        1.70        2.08      1.07 o
  -7 -10   1        7.47        6.73      1.32 o
  -6 -10   1        0.15       -0.54      0.74 o
  -5 -10   1        3.44        3.32      0.93 o
  -4 -10   1       13.02       11.21      1.20 o
  -3 -10   1        1.95        2.40      0.76 o
  -2 -10   1        3.70        2.01      0.82 o
  -1 -10   1       55.68       44.29      1.56 o
   0 -10   1      120.96      114.32      3.88 o
   1 -10   1        4.84        5.93      0.90 o
   2 -10   1       15.54       15.51      1.26 o
   3 -10   1       25.51       27.64      2.72 o
   4 -10   1        0.06       -1.03      1.03 o
   5 -10   1       64.42       69.78      4.81 o
   6 -10   1       57.01       60.68      2.44 o
   7 -10   1       10.93       10.48      2.09 o
  -8  -9   1       20.82       25.03      1.29 o
  -7  -9   1        9.69        7.51      1.49 o
  -6  -9   1        2.00        3.15      0.64 o
  -5  -9   1       60.08       49.19      1.64 o
  -4  -9   1       23.93       26.15      1.34 o
  -3  -9   1       15.49       17.41      0.87 o
  -2  -9   1       97.26       80.04      2.28 o
  -1  -9   1       44.77       42.31      1.61 o
   0  -9   1      160.50      159.16      2.72 o
   1  -9   1       18.26       12.89      0.92 o
   2  -9   1       65.80       67.20      1.83 o
   3  -9   1       31.85       32.46      1.53 o
   4  -9   1        0.02        0.27      1.01 o
   5  -9   1       30.52       29.53      1.90 o
   6  -9   1        2.53        1.72      1.20 o
   7  -9   1        4.18        5.52      1.53 o
   8  -9   1       25.83       26.14      2.20 o
  -9  -8   1       33.34       33.97      1.94 o
  -8  -8   1        5.84        6.95      1.36 o
  -7  -8   1       18.07       16.88      1.25 o
  -6  -8   1       10.72       10.42      0.95 o
  -5  -8   1       12.43       13.09      1.01 o
  -4  -8   1      116.57      119.42      2.53 o
  -3  -8   1        1.13        1.59      0.51 o
  -2  -8   1      199.42      200.76      3.03 o
  -1  -8   1      102.41       94.84      1.66 o
   0  -8   1       21.57       29.13      0.96 o
   1  -8   1      183.95      175.54      2.90 o
   2  -8   1      104.98      108.44      2.19 o
   3  -8   1      356.13      335.25      4.91 o
   4  -8   1       35.61       36.73      1.62 o
   5  -8   1        2.46        1.65      1.07 o
   6  -8   1       47.71       52.21      2.01 o
   7  -8   1        5.19        3.89      1.35 o
   8  -8   1        3.21        1.96      1.73 o
   9  -8   1       20.61       21.88      3.90 o
  -8  -7   1        0.55        4.87      2.69 o
  -7  -7   1       27.43       30.18      1.14 o
  -6  -7   1        2.31        3.69      0.71 o
  -5  -7   1       21.60       20.17      0.87 o
  -4  -7   1        0.80        1.96      0.54 o
  -3  -7   1       37.07       28.46      1.16 o
  -2  -7   1       12.18       12.19      0.57 o
  -1  -7   1       91.67       96.91      1.48 o
   0  -7   1       28.91       34.11      0.99 o
   1  -7   1        7.67        4.80      0.55 o
   2  -7   1        2.49        2.63      0.67 o
   3  -7   1        3.82        4.44      0.66 o
   4  -7   1       13.98       10.92      1.21 o
   5  -7   1      153.05      147.84      2.86 o
   6  -7   1       98.37       95.72      2.32 o
   7  -7   1       67.33       68.74      2.67 o
   8  -7   1        0.91        2.57      1.32 o
   9  -7   1        6.35        3.63      1.77 o
  -9  -6   1       14.25       26.08      3.75 o
  -8  -6   1        5.45        8.54      2.79 o
  -7  -6   1        0.28        1.43      2.08 o
  -6  -6   1      385.49      367.47      8.09 o
  -5  -6   1      153.67      151.93      2.48 o
  -4  -6   1      152.39      149.03      2.34 o
  -3  -6   1      303.36      320.75      4.05 o
  -2  -6   1       12.62       11.86      0.58 o
  -1  -6   1        4.33        3.84      0.39 o
   0  -6   1       19.34       27.24      0.84 o
   1  -6   1      256.13      253.02      3.05 o
   2  -6   1       81.52       83.52      1.43 o
   3  -6   1      186.62      180.73      2.64 o
   4  -6   1        0.64        0.15      0.49 o
   5  -6   1        9.10        7.38      0.87 o
   6  -6   1       13.27       12.07      1.02 o
   7  -6   1      123.38      102.81      3.11 o
   8  -6   1        1.60        3.04      1.27 o
   9  -6   1       21.65       18.03      3.34 o
  10  -6   1        1.52        1.98      1.70 o
 -10  -5   1       65.09       63.46      1.82 o
  -9  -5   1       29.65       29.66      4.13 o
  -8  -5   1       84.39       89.33      5.75 o
  -7  -5   1        0.08       -1.22      1.82 o
  -6  -5   1        0.57        0.36      0.78 o
  -5  -5   1      139.13      140.38      3.00 o
  -4  -5   1       27.12       24.14      0.60 o
  -3  -5   1        4.86        3.02      0.23 o
  -2  -5   1        0.09        0.51      0.35 o
  -1  -5   1      417.80      444.71      4.75 o
   0  -5   1     1868.06     1955.53     18.58 o
   1  -5   1      576.90      589.26      7.13 o
   2  -5   1      178.74      159.28      2.09 o
   3  -5   1      155.08      148.91      2.05 o
   4  -5   1      269.59      280.88      4.16 o
   5  -5   1      168.29      173.88      2.89 o
   6  -5   1      697.02      675.20      8.80 o
   7  -5   1       79.72       82.99      3.00 o
   8  -5   1        2.80        2.01      1.12 o
   9  -5   1       12.51       12.90      1.47 o
  10  -5   1        4.61        2.88      1.20 o
 -10  -4   1       22.76       25.78      1.24 o
  -9  -4   1        8.12        7.93      0.93 o
  -8  -4   1      140.00      136.86      5.36 o
  -7  -4   1        0.01       -1.87      1.87 o
  -6  -4   1      274.02      240.49      9.90 o
  -5  -4   1      436.92      429.03      9.01 o
  -4  -4   1        0.01       -0.33      0.33 o
  -3  -4   1      943.40      928.78     11.11 o
  -2  -4   1       30.44       36.03      0.54 o
  -1  -4   1       61.30       43.92      0.83 o
   0  -4   1     1038.37     1176.82     11.25 o
   1  -4   1      202.82      208.60      2.46 o
   2  -4   1      531.39      509.53      5.14 o
   3  -4   1      192.03      201.00      2.69 o
   4  -4   1     2759.33     2890.32     29.28 o
   5  -4   1       67.79       67.57      1.11 o
   6  -4   1        3.29        3.60      0.73 o
   7  -4   1       11.40        9.20      0.97 o
   8  -4   1       14.71       11.47      1.20 o
   9  -4   1       20.58       18.40      1.46 o
  10  -4   1        8.30       12.99      1.64 o
 -10  -3   1      193.52      209.20      4.82 o
  -9  -3   1        0.46       -0.39      0.39 o
  -8  -3   1      284.87      279.90      5.19 o
  -7  -3   1        2.17        4.12      0.49 o
  -6  -3   1       56.00       47.68      1.14 o
  -5  -3   1        0.18        3.32      1.80 o
  -4  -3   1        0.48        0.21      0.26 o
  -3  -3   1       42.74       52.37      1.48 o
  -2  -3   1       54.18       59.33      0.74 o
  -1  -3   1       82.58       74.04      0.76 o
   0  -3   1        4.53        7.70      0.28 o
   1  -3   1      790.73      889.31      8.09 o
   2  -3   1        7.61       15.22      0.46 o
   3  -3   1     1167.52     1222.35     12.21 o
   4  -3   1     1542.56     1583.12     15.41 o
   5  -3   1      217.64      237.03      2.90 o
   6  -3   1      146.77      145.38      2.22 o
   7  -3   1      284.99      283.18      4.64 o
   8  -3   1       37.29       35.56      1.94 o
   9  -3   1       78.76       76.69      2.38 o
  10  -3   1       11.44       15.00      1.28 o
 -11  -2   1       47.72       45.86      2.89 o
 -10  -2   1        5.84        3.93      0.96 o
  -9  -2   1       15.40       16.07      0.85 o
  -8  -2   1       65.23       50.54      1.28 o
  -7  -2   1      126.37      118.21      2.07 o
  -6  -2   1        0.17       -0.16      0.24 o
  -5  -2   1      278.64      265.62      3.84 o
  -4  -2   1      102.11      138.43      1.85 o
  -3  -2   1        6.13        4.56      0.30 o
  -2  -2   1      142.29      146.40      2.05 o
  -1  -2   1        1.54        5.55      0.21 o
   0  -2   1    14799.53    15295.63    122.41 o
   1  -2   1      272.79      309.02      2.78 o
   2  -2   1     2599.13     2560.40     21.63 o
   3  -2   1     2078.81     2225.34     20.19 o
   4  -2   1     2052.22     2186.46     18.84 o
   5  -2   1      223.99      228.65      2.72 o
   6  -2   1        0.55        1.71      0.43 o
   7  -2   1      108.17      107.42      1.98 o
   8  -2   1       33.23       34.48      1.47 o
   9  -2   1       40.62       44.02      2.56 o
  10  -2   1       23.98       28.54      1.97 o
  11  -2   1       15.03       15.64      1.81 o
 -11  -1   1        4.70        4.04      1.12 o
 -10  -1   1       98.99      118.54      4.62 o
  -9  -1   1       76.51       72.95      2.40 o
  -8  -1   1       40.77       42.58      2.04 o
  -7  -1   1        1.44        4.16      0.53 o
  -6  -1   1       12.91       19.05      0.57 o
  -5  -1   1      376.68      353.23      4.12 o
  -4  -1   1        6.11       10.41      0.42 o
  -3  -1   1     4671.97     4869.33     59.08 o
  -2  -1   1       40.86       31.12      0.88 o
  -1  -1   1       17.47       19.38      0.69 o
   0  -1   1     2598.28     2722.72     35.34 o
   1  -1   1        9.23        1.94      0.50 o
   2  -1   1     3624.85     3744.02     31.63 o
   3  -1   1     1592.12     1688.04     14.55 o
   4  -1   1       20.80       31.60      0.89 o
   5  -1   1      492.86      457.62      4.90 o
   6  -1   1        4.83        2.87      0.54 o
   7  -1   1      117.73      112.43      2.22 o
   8  -1   1       16.36       18.71      1.04 o
   9  -1   1       51.15       44.17      1.58 o
  10  -1   1       61.04       78.00      2.92 o
  11  -1   1        2.56        2.30      1.30 o
 -11   0   1       20.48       23.88      1.80 o
 -10   0   1       50.59       52.36      2.27 o
  -9   0   1        2.04        4.41      1.04 o
  -8   0   1      209.73      201.66      3.81 o
  -7   0   1        3.39        3.05      0.59 o
  -6   0   1      183.10      186.77      2.64 o
  -5   0   1       61.82       70.53      0.94 o
  -4   0   1     2696.79     2945.20     30.11 o
  -3   0   1      131.11      129.69      1.26 o
  -2   0   1     2368.90     2499.84     21.88 o
  -1   0   1     4051.72     4041.75     46.67 o
   1   0   1     3511.51     3553.40     74.39 o
   2   0   1      891.68     1002.32      7.58 o
   3   0   1      508.61      463.19      4.47 o
   4   0   1       14.29       22.90      0.49 o
   5   0   1      149.87      128.64      1.50 o
   6   0   1        7.58        9.87      0.44 o
   7   0   1      324.76      306.82      5.90 o
   8   0   1       10.93       15.25      0.96 o
   9   0   1       56.46       48.55      2.79 o
  10   0   1        0.60        0.80      1.49 o
  11   0   1       16.76       15.78      1.79 o
 -11   1   1        4.25        3.76      2.61 o
 -10   1   1        0.34       -0.18      1.12 o
  -9   1   1       17.00       19.12      1.98 o
  -8   1   1       41.97       41.18      1.43 o
  -7   1   1      100.77      109.44      2.20 o
  -6   1   1      378.12      371.74      4.44 o
  -5   1   1      389.49      381.80      4.26 o
  -4   1   1     2103.20     2278.27     18.77 o
  -3   1   1       20.28       19.51      0.43 o
  -2   1   1      786.09      857.47      6.74 o
  -1   1   1        7.04        5.28      0.31 o
   0   1   1     2957.69     3147.82     41.76 o
   1   1   1      444.32      448.69     12.95 o
   2   1   1      320.40      339.03      4.13 o
   3   1   1       34.25       35.02      0.81 o
   4   1   1       63.97       67.61      0.75 o
   5   1   1      263.28      264.40      2.75 o
   6   1   1      111.65       99.36      1.44 o
   7   1   1        5.68        5.83      0.55 o
   8   1   1      187.24      184.01      3.16 o
   9   1   1        3.44        4.87      0.75 o
  10   1   1      215.35      222.21      5.25 o
  11   1   1        8.34        9.53      1.98 o
 -10   2   1        5.28        5.77      1.36 o
  -9   2   1       31.88       31.15      1.39 o
  -8   2   1        2.09        2.66      1.05 o
  -7   2   1      257.61      262.77      3.76 o
  -6   2   1       24.81       22.01      0.96 o
  -5   2   1       76.42       77.18      1.14 o
  -4   2   1      621.46      670.17      6.67 o
  -3   2   1     2322.52     2487.97     22.47 o
  -2   2   1     5285.90     5643.40     47.92 o
  -1   2   1     4936.66     5113.62     45.73 o
   0   2   1       98.73      107.38      1.43 o
   1   2   1     1173.14     1189.00     11.35 o
   2   2   1     1384.05     1439.11     28.41 o
   3   2   1        0.22        3.09      0.24 o
   4   2   1        2.21        3.59      0.22 o
   5   2   1      271.48      269.89      3.88 o
   6   2   1      475.81      465.77      5.36 o
   7   2   1       13.21       12.56      0.60 o
   8   2   1      283.76      297.48      4.62 o
   9   2   1       24.33       26.16      1.12 o
  10   2   1       35.03       34.19      1.71 o
  11   2   1        4.26        3.90      1.55 o
 -10   3   1        4.25        1.14      1.33 o
  -9   3   1        4.30        4.42      1.02 o
  -8   3   1        0.30       -0.76      0.76 o
  -7   3   1        0.00        0.10      0.63 o
  -6   3   1       10.49        9.68      0.58 o
  -5   3   1       70.01       76.33      1.23 o
  -4   3   1     2101.63     2157.57     19.63 o
  -3   3   1        3.73        5.07      0.46 o
  -2   3   1        3.71        1.32      0.24 o
  -1   3   1       64.50       83.32      0.94 o
   0   3   1     1337.84     1453.80     12.35 o
   1   3   1       23.73       18.21      0.29 o
   2   3   1      904.55     1052.88     11.50 o
   3   3   1      857.36      875.05     35.87 o
   6   3   1        1.48        0.56      0.36 o
   7   3   1        9.31        7.83      0.52 o
   8   3   1        3.08        2.89      0.49 o
   9   3   1        0.06       -0.45      0.45 o
  10   3   1       67.03       59.00      2.06 o
  11   3   1        0.03       -0.10      1.32 o
 -10   4   1        0.24       -0.26      1.03 o
  -9   4   1       12.36       14.36      1.33 o
  -8   4   1        7.00        5.64      1.38 o
  -7   4   1        0.09        0.58      0.91 o
  -6   4   1      168.73      163.19      2.48 o
  -5   4   1      342.58      342.57      5.81 o
  -4   4   1      127.95      140.60      1.91 o
  -3   4   1       50.22       45.74      0.85 o
  -2   4   1      568.84      588.50      5.84 o
  -1   4   1      121.59      126.43      1.50 o
   0   4   1      153.59      192.56      1.95 o
   1   4   1      480.03      481.44      4.18 o
   2   4   1     1537.84     1624.86     15.23 o
   3   4   1        4.58        9.67      0.33 o
   6   4   1      284.96      290.06     10.99 o
   7   4   1       17.13       19.55      2.39 o
   8   4   1       83.96       79.06      2.22 o
   9   4   1        1.48        1.96      0.53 o
  10   4   1        1.39       -0.02      0.62 o
  11   4   1        5.50        3.52      1.36 o
 -10   5   1        3.70        3.52      1.22 o
  -9   5   1        0.68        0.57      1.06 o
  -8   5   1        1.44        0.97      1.02 o
  -7   5   1       28.55       22.33      1.23 o
  -6   5   1       20.76       22.52      1.06 o
  -5   5   1       59.03       48.28      1.27 o
  -4   5   1        9.55       12.89      0.92 o
  -3   5   1      143.49      120.05      1.87 o
  -2   5   1      345.32      372.79      3.91 o
  -1   5   1      785.45      738.32      8.34 o
   0   5   1       28.82       37.87      0.73 o
   1   5   1      151.88      220.57      2.48 o
   2   5   1      414.92      476.36      4.96 o
   3   5   1      301.89      332.53      4.10 o
   4   5   1      137.05      132.81      2.21 o
   7   5   1      102.70       93.65      5.20 o
   8   5   1       90.50       88.02      5.20 o
   9   5   1        2.68        6.55      2.37 o
  10   5   1        3.90        3.14      0.59 o
 -10   6   1        0.21       -0.75      1.47 o
  -9   6   1       51.96       52.15      3.27 o
  -8   6   1        2.04        2.86      1.78 o
  -7   6   1       16.01       14.78      1.16 o
  -6   6   1       58.66       60.75      1.70 o
  -5   6   1        7.26        5.63      0.81 o
  -4   6   1      570.47      567.53      5.91 o
  -3   6   1      122.45      122.58      1.99 o
  -2   6   1       34.29       37.39      0.95 o
  -1   6   1       17.25       20.15      0.66 o
   0   6   1      608.92      647.42      6.42 o
   1   6   1        2.12        2.07      0.32 o
   2   6   1      688.15      687.22      7.77 o
   3   6   1       12.05        7.70      0.31 o
   4   6   1       11.09       10.65      0.40 o
   5   6   1        5.05        3.49      0.79 o
   7   6   1      166.50      156.43      7.38 o
   8   6   1        2.97        3.27      2.03 o
   9   6   1       92.59       99.71      6.00 o
  -9   7   1        1.24        3.90      1.68 o
  -8   7   1       76.21       80.71      3.54 o
  -7   7   1        4.84        3.98      1.08 o
  -6   7   1       57.70       58.79      1.79 o
  -5   7   1       40.63       40.87      1.46 o
  -4   7   1       26.13       22.72      1.07 o
  -3   7   1       17.55       15.46      0.80 o
  -2   7   1       17.17       17.23      0.77 o
  -1   7   1      108.60       99.07      1.56 o
   0   7   1      718.88      721.03      7.65 o
   1   7   1       32.37       34.76      1.77 o
   2   7   1       68.56       56.93      0.98 o
   3   7   1        1.66        1.39      0.29 o
   4   7   1      168.85      169.23      2.64 o
   5   7   1      168.57      145.80      2.59 o
   6   7   1       14.14       15.55      1.07 o
   7   7   1        0.38        0.76      2.01 o
   8   7   1        9.34        7.99      2.43 o
   9   7   1      159.01      156.79      8.04 o
  -9   8   1       29.09       29.44      2.68 o
  -8   8   1        0.60       -0.58      2.03 o
  -7   8   1        1.87        0.97      1.55 o
  -6   8   1       82.33       82.89      2.47 o
  -5   8   1      122.70      127.52      2.95 o
  -4   8   1       64.75       62.86      1.77 o
  -3   8   1      700.97      654.40      7.85 o
  -2   8   1        4.96        3.39      0.74 o
  -1   8   1      172.60      166.43      2.41 o
   0   8   1       14.56       13.59      0.69 o
   1   8   1       19.38       16.57      0.65 o
   2   8   1        0.22       -0.36      0.36 o
   3   8   1       11.64        7.44      0.44 o
   4   8   1        1.91        1.20      0.66 o
   5   8   1      115.61      113.62      2.54 o
   6   8   1      161.95      147.36      2.68 o
   7   8   1       23.37       23.38      0.90 o
   8   8   1       30.15       36.84      4.01 o
  -8   9   1        0.01       -0.37      1.70 o
  -7   9   1       12.69       12.01      1.70 o
  -6   9   1       71.40       69.60      2.70 o
  -5   9   1        1.08        1.86      1.13 o
  -4   9   1        0.18       -0.90      0.92 o
  -3   9   1        1.10        1.68      0.95 o
  -2   9   1       10.01        6.45      0.81 o
  -1   9   1       89.14       81.36      1.84 o
   0   9   1       35.26       36.28      1.20 o
   1   9   1        6.08        5.14      0.62 o
   2   9   1      155.87      128.70      2.21 o
   3   9   1       17.05       16.53      0.81 o
   4   9   1        0.05        0.60      0.97 o
   5   9   1      164.95      157.27      3.08 o
   6   9   1        3.01        1.91      0.58 o
   7   9   1       23.81       21.91      1.53 o
   8   9   1       17.76       17.94      0.96 o
  -7  10   1        3.72        4.10      1.57 o
  -6  10   1        1.62        3.20      1.34 o
  -5  10   1       92.16       94.39      2.83 o
  -4  10   1        1.27        0.79      1.12 o
  -3  10   1        2.28        1.34      1.02 o
  -2  10   1       27.04       27.90      1.27 o
  -1  10   1        9.00        9.33      0.88 o
   0  10   1      130.26      127.46      2.39 o
   1  10   1       39.01       36.43      1.39 o
   2  10   1      185.27      164.77      3.04 o
   3  10   1        7.09        2.83      1.11 o
   4  10   1        5.64        7.26      0.68 o
   5  10   1        0.32        0.03      0.66 o
   6  10   1       10.20       15.07      0.91 o
   7  10   1       22.37       22.80      1.27 o
   8  10   1       24.48       29.27      1.38 o
  -7  11   1       36.86       45.55      3.44 o
  -6  11   1       12.32       10.15      1.60 o
  -5  11   1       13.04       14.22      1.60 o
  -4  11   1        1.02        1.02      1.21 o
  -3  11   1        0.09        1.32      1.07 o
  -2  11   1        0.65        1.04      1.00 o
  -1  11   1       34.16       43.45      1.53 o
   0  11   1       24.10       24.75      1.97 o
   1  11   1       35.04       43.79      1.62 o
   2  11   1       16.50       17.73      1.20 o
   3  11   1       22.37       26.40      1.33 o
   4  11   1        0.16        0.36      2.35 o
   5  11   1       23.74       20.82      1.45 o
   6  11   1        0.65       -0.13      0.76 o
   7  11   1        0.21       -0.25      0.86 o
   8  11   1        7.25        6.94      1.26 o
  -6  12   1        0.70        0.89      2.18 o
  -5  12   1        0.00       -1.31      1.31 o
  -4  12   1        0.17        0.38      1.30 o
  -3  12   1       13.98       13.48      1.52 o
  -2  12   1       12.11       12.18      1.61 o
  -1  12   1        4.05        3.16      1.69 o
   0  12   1       57.10       45.77      1.81 o
   1  12   1        3.89        2.90      1.12 o
   2  12   1        0.03        0.61      1.11 o
   3  12   1        4.67        3.18      0.88 o
   4  12   1        2.11        1.55      1.17 o
   5  12   1        0.08        0.80      1.21 o
   6  12   1        6.48        4.93      1.05 o
   7  12   1        6.84        9.31      1.53 o
  -4  13   1       12.22       13.27      2.77 o
  -3  13   1        4.59        2.78      1.54 o
  -2  13   1        6.58        5.88      1.58 o
  -1  13   1        0.87       -0.26      1.29 o
   0  13   1        3.99        0.36      4.57 o
   1  13   1        0.42        0.64      1.04 o
   2  13   1        0.00        0.53      0.98 o
   3  13   1       54.41       55.46      2.06 o
   4  13   1        0.26       -0.50      1.12 o
   5  13   1        1.26        1.46      1.14 o
  -3  14   1       22.58       28.18      3.63 o
  -2  14   1        2.16        2.02      1.64 o
  -1  14   1        6.33        6.39      2.00 o
   0  14   1       38.75       41.42      3.75 o
   1  14   1       11.07       10.88      1.84 o
   2  14   1       39.07       44.30      2.11 o
   3  14   1        8.41        5.24      1.60 o
   4  14   1       30.81       37.04      2.32 o
  -3 -13   2        6.06        8.00      1.78 o
  -2 -13   2       23.16       24.51      1.66 o
  -1 -13   2        4.38        3.76      1.23 o
   0 -13   2        9.90        8.08      2.01 o
   1 -13   2        1.34        1.45      1.84 o
   2 -13   2       19.98       17.85      2.19 o
   3 -13   2        3.51        4.34      2.24 o
  -5 -12   2       55.44       60.41      2.61 o
  -4 -12   2        2.43        4.20      1.29 o
  -3 -12   2       20.96       23.93      1.42 o
  -2 -12   2       27.61       31.72      1.69 o
  -1 -12   2       14.97        9.86      1.34 o
   0 -12   2       16.62       15.57      1.56 o
   1 -12   2       11.20        8.79      1.60 o
   2 -12   2       50.93       55.60      2.72 o
   3 -12   2        1.09        0.63      1.51 o
   4 -12   2        0.17        1.01      1.72 o
   5 -12   2        3.70        2.95      1.66 o
  -6 -11   2        7.38        8.55      1.18 o
  -5 -11   2        0.92       -0.82      0.98 o
  -4 -11   2        0.01       -0.45      1.05 o
  -3 -11   2       12.53       16.11      1.16 o
  -2 -11   2       13.06       12.61      1.19 o
  -1 -11   2       19.10       17.12      1.36 o
   0 -11   2       44.85       51.01      1.88 o
   1 -11   2        2.57        1.47      1.00 o
   2 -11   2       20.46       23.81      1.80 o
   3 -11   2       21.21       24.02      1.64 o
   4 -11   2        0.00        0.41      1.24 o
   5 -11   2        3.47        5.04      1.50 o
   6 -11   2       18.49       23.15      1.94 o
  -7 -10   2        6.32        3.78      1.15 o
  -6 -10   2       10.45        8.99      1.09 o
  -5 -10   2        1.84        0.92      0.88 o
  -4 -10   2        6.15        4.44      1.32 o
  -3 -10   2       54.46       53.15      1.76 o
  -2 -10   2       11.30        9.42      1.31 o
  -1 -10   2        0.84       -0.30      0.73 o
   0 -10   2        1.21        1.72      0.86 o
   1 -10   2       20.66       19.22      1.85 o
   2 -10   2       36.32       49.83      2.10 o
   3 -10   2       13.77       15.28      1.39 o
   4 -10   2        2.96        1.28      1.24 o
   5 -10   2        6.98        6.93      1.44 o
   6 -10   2        4.23        5.14      1.46 o
   7 -10   2        4.55        4.16      1.66 o
  -8  -9   2        2.50        2.73      1.01 o
  -7  -9   2       34.15       37.03      2.18 o
  -6  -9   2        2.14        0.62      0.82 o
  -5  -9   2       12.15       14.58      1.42 o
  -4  -9   2       51.55       42.96      1.75 o
  -3  -9   2       13.10       20.90      1.07 o
  -2  -9   2       28.56       21.70      1.20 o
  -1  -9   2        4.65        4.29      0.78 o
   0  -9   2        1.61        3.07      0.74 o
   1  -9   2       62.67       55.85      1.66 o
   2  -9   2        0.03       -0.76      0.76 o
   3  -9   2        9.28       10.83      1.18 o
   4  -9   2        2.65        2.65      1.07 o
   5  -9   2        1.26        1.24      1.19 o
   6  -9   2       26.69       30.99      1.84 o
   7  -9   2        1.20        1.16      1.49 o
   8  -9   2        7.17        7.55      1.76 o
  -8  -8   2       25.87       25.16      2.52 o
  -7  -8   2       29.83       36.65      1.75 o
  -6  -8   2       69.53       68.33      1.68 o
  -5  -8   2       54.42       61.73      1.82 o
  -4  -8   2      470.63      436.83      7.39 o
  -3  -8   2       26.35       24.00      0.97 o
  -2  -8   2      154.91      139.98      2.35 o
  -1  -8   2      176.22      172.90      2.52 o
   0  -8   2        6.86        3.27      0.66 o
   1  -8   2        8.73       10.89      0.85 o
   2  -8   2       60.91       57.21      1.59 o
   3  -8   2        0.24        0.20      0.73 o
   4  -8   2        1.47        1.45      0.96 o
   5  -8   2       10.35       10.83      1.21 o
   6  -8   2       16.13       14.97      1.42 o
   7  -8   2        0.01        0.13      1.27 o
   8  -8   2        5.71        4.80      2.06 o
  -9  -7   2        0.25        0.55      0.57 o
  -8  -7   2       51.44       50.61      2.11 o
  -7  -7   2       10.75       11.59      0.62 o
  -6  -7   2       90.46       97.88      1.91 o
  -5  -7   2        6.18        4.13      0.57 o
  -4  -7   2       18.89       19.81      1.18 o
  -3  -7   2      199.15      206.33      2.95 o
  -2  -7   2       13.65       15.95      0.66 o
  -1  -7   2      184.36      180.35      2.34 o
   0  -7   2      161.77      151.26      3.04 o
   1  -7   2      306.49      302.45      3.66 o
   2  -7   2      146.57      130.43      2.17 o
   3  -7   2       72.98       71.20      2.31 o
   4  -7   2        4.24        3.16      0.84 o
   5  -7   2        9.16        8.71      1.14 o
   6  -7   2        0.11       -0.98      0.98 o
   7  -7   2        0.00        0.25      1.23 o
   8  -7   2       24.43       24.57      1.92 o
   9  -7   2        0.02       -0.54      1.56 o
  -9  -6   2        1.80        1.88      1.51 o
  -8  -6   2        0.05        0.97      0.85 o
  -7  -6   2        1.89        2.35      0.40 o
  -6  -6   2       14.12       13.26      0.65 o
  -5  -6   2        0.06        0.51      0.42 o
  -4  -6   2       83.59       69.85      1.52 o
  -3  -6   2      472.64      446.48      5.69 o
  -2  -6   2      269.01      276.53      3.43 o
  -1  -6   2      166.62      165.13      1.97 o
   0  -6   2        9.15        7.96      0.49 o
   1  -6   2      928.52      956.84     10.07 o
   2  -6   2       44.20       37.99      1.09 o
   3  -6   2      115.34      127.16      2.13 o
   4  -6   2      136.62      124.04      2.36 o
   5  -6   2      183.39      170.60      2.98 o
   6  -6   2        0.08        0.15      0.90 o
   7  -6   2      100.02      105.00      2.72 o
   8  -6   2       17.08       14.21      1.35 o
   9  -6   2        3.97        0.64      1.55 o
 -10  -5   2       51.58       51.34      1.69 o
  -9  -5   2       30.09       31.62      2.99 o
  -8  -5   2       59.71       58.23      2.33 o
  -7  -5   2       36.99       38.43      1.67 o
  -6  -5   2       92.49       84.15      1.82 o
  -5  -5   2      183.59      162.27      2.62 o
  -4  -5   2       60.98       77.43      2.64 o
  -3  -5   2       19.57       26.09      0.57 o
  -2  -5   2       83.81       76.68      1.20 o
  -1  -5   2      750.81      812.74      8.51 o
   0  -5   2      333.47      301.10      3.60 o
   1  -5   2     1187.73     1253.48     12.94 o
   2  -5   2      358.46      375.02      4.27 o
   3  -5   2        6.77        5.56      0.56 o
   4  -5   2      287.55      287.04      3.52 o
   5  -5   2        3.10        3.29      0.72 o
   6  -5   2       71.43       70.65      1.85 o
   7  -5   2      117.38      115.62      3.09 o
   8  -5   2       40.58       33.11      1.80 o
   9  -5   2       27.41       31.61      2.63 o
  10  -5   2        5.93        4.46      1.40 o
 -10  -4   2        2.69        2.66      0.58 o
  -9  -4   2        0.67        0.57      0.60 o
  -8  -4   2       28.09       25.25      1.62 o
  -7  -4   2      331.51      309.56      4.64 o
  -6  -4   2        0.60        1.24      0.62 o
  -5  -4   2      131.23      115.59      2.50 o
  -4  -4   2        2.78        1.94      0.42 o
  -3  -4   2        1.82       10.90      0.48 o
  -2  -4   2        0.47        0.64      0.21 o
  -1  -4   2      292.83      366.96      4.31 o
   0  -4   2     1202.77     1239.84     11.86 o
   1  -4   2       59.90       50.21      0.96 o
   2  -4   2      289.77      280.87      3.04 o
   3  -4   2       17.89       15.80      0.67 o
   4  -4   2      242.14      219.38      2.76 o
   5  -4   2      231.41      227.50      3.14 o
   6  -4   2        0.10       -0.13      0.77 o
   7  -4   2        9.70       12.96      1.56 o
   9  -4   2       23.63       27.10      1.65 o
  10  -4   2        1.48        3.18      1.16 o
 -10  -3   2       35.20       39.31      2.45 o
  -9  -3   2       79.17       73.48      2.63 o
  -8  -3   2        1.65        1.69      0.52 o
  -7  -3   2        1.38        2.30      0.41 o
  -6  -3   2       19.00       16.42      1.51 o
  -5  -3   2      149.20      141.72      2.34 o
  -4  -3   2       42.59       52.40      1.09 o
  -3  -3   2     1121.83     1189.46     14.81 o
  -2  -3   2      435.15      423.80      5.18 o
  -1  -3   2      555.63      559.87      5.43 o
   0  -3   2      332.59      360.60      3.44 o
   1  -3   2     3017.52     3295.95     31.03 o
   2  -3   2      581.87      673.76      6.63 o
   3  -3   2        0.79       -0.24      0.30 o
   4  -3   2      241.35      265.83      2.96 o
   5  -3   2      320.27      310.33      3.94 o
   6  -3   2       22.80       20.10      0.83 o
   7  -3   2       16.43       19.18      1.41 o
   8  -3   2       10.51        9.35      1.09 o
   9  -3   2       15.52       11.21      1.22 o
  10  -3   2        5.52        9.01      1.22 o
 -10  -2   2        9.26        9.68      1.52 o
  -9  -2   2        4.39        3.69      0.54 o
  -8  -2   2      191.30      175.27      3.01 o
  -7  -2   2        0.12        0.75      0.42 o
  -6  -2   2       60.13       59.93      1.21 o
  -5  -2   2       56.84       63.18      1.05 o
  -4  -2   2      579.33      660.55      9.12 o
  -3  -2   2     1197.67     1282.36     15.60 o
  -2  -2   2     1789.25     1842.45     16.59 o
  -1  -2   2     2265.25     2415.06     18.77 o
   0  -2   2    17888.39    18178.67    153.37 o
   1  -2   2     2816.79     3084.96     27.39 o
   2  -2   2     4042.41     4349.48     38.55 o
   3  -2   2      427.10      439.78      4.43 o
   4  -2   2       13.33       13.96      0.50 o
   5  -2   2        3.38        2.93      0.60 o
   6  -2   2       41.01       37.37      0.95 o
   7  -2   2       25.20       19.99      1.01 o
   8  -2   2       67.11       61.66      1.98 o
   9  -2   2       37.06       32.54      1.54 o
  10  -2   2       10.35        7.62      1.56 o
  11  -2   2       17.49       15.87      2.00 o
 -10  -1   2        5.74        8.58      1.11 o
  -9  -1   2       68.78       64.09      2.20 o
  -8  -1   2       63.67       64.28      1.37 o
  -7  -1   2       42.48       51.27      1.29 o
  -6  -1   2        1.83        1.61      0.36 o
  -5  -1   2        0.77        0.28      0.27 o
  -4  -1   2      287.76      281.59      3.61 o
  -3  -1   2      307.38      311.60      2.97 o
  -2  -1   2     2225.19     2335.13     21.04 o
  -1  -1   2      553.26      632.83      4.87 o
   0  -1   2     3594.58     3736.33     30.72 o
   1  -1   2     1332.39     1410.76     11.60 o
   2  -1   2      596.72      679.11      5.88 o
   3  -1   2      149.84      143.90      1.62 o
   4  -1   2      337.99      338.90      3.71 o
   5  -1   2        2.32        2.49      0.38 o
   6  -1   2       53.54       53.69      1.20 o
   7  -1   2        7.26        7.91      0.83 o
   8  -1   2       59.51       59.25      2.62 o
   9  -1   2       37.00       30.59      1.38 o
  10  -1   2        3.65        8.09      1.44 o
  11  -1   2       19.32       21.58      1.93 o
 -10   0   2        8.93        9.47      1.25 o
  -9   0   2       22.17       18.42      2.78 o
  -8   0   2       33.60       32.61      1.30 o
  -7   0   2      320.53      316.14      4.41 o
  -6   0   2        0.21       -0.13      0.34 o
  -5   0   2       22.40       21.60      0.60 o
  -4   0   2      296.39      329.80      3.43 o
  -3   0   2      167.45      193.51      1.73 o
  -2   0   2       60.37       65.75      0.75 o
  -1   0   2       11.10        3.44      0.19 o
   0   0   2       18.71       16.98      0.40 o
   1   0   2     1216.66     1259.57     19.87 o
   2   0   2     2513.59     2690.24     21.58 o
   3   0   2     1398.43     1526.99     12.46 o
   4   0   2      452.73      507.62      4.72 o
   5   0   2      555.21      545.80      5.89 o
   6   0   2      174.50      180.49      2.80 o
   7   0   2      140.45      137.22      2.15 o
   8   0   2        2.23        5.29      0.60 o
   9   0   2        8.43        3.88      1.08 o
  10   0   2       54.78       56.86      2.42 o
  11   0   2        0.68        0.12      1.17 o
 -10   1   2        4.00        1.98      1.16 o
  -9   1   2       12.11       13.62      2.12 o
  -8   1   2       16.38       15.49      0.87 o
  -7   1   2       46.61       48.62      1.62 o
  -6   1   2        0.28        0.39      0.32 o
  -5   1   2      108.35      102.26      1.32 o
  -4   1   2      671.58      638.05      6.51 o
  -3   1   2      205.12      258.23      2.42 o
  -2   1   2      991.03     1017.50      8.08 o
  -1   1   2     5613.14     5754.64     44.92 o
   0   1   2      880.18      981.26     10.68 o
   1   1   2      495.25      486.79      7.18 o
   2   1   2     3482.25     3631.50     32.20 o
   3   1   2     1317.14     1380.87     12.32 o
   4   1   2      446.35      537.13      5.96 o
   5   1   2      968.71     1019.35     10.58 o
   6   1   2       66.62       58.46      1.03 o
   7   1   2      107.29       94.90      1.86 o
   8   1   2       69.94       63.98      2.89 o
   9   1   2       14.98       15.43      1.26 o
  10   1   2       15.46       13.18      1.78 o
  11   1   2        0.05       -0.99      0.99 o
 -10   2   2       22.39       23.56      1.84 o
  -9   2   2      108.19      108.29      3.44 o
  -8   2   2        6.26        5.14      1.43 o
  -7   2   2      138.42      141.61      3.44 o
  -6   2   2        0.09       -0.27      0.39 o
  -5   2   2        0.09       -0.31      0.31 o
  -4   2   2       81.92       61.82      0.89 o
  -3   2   2       32.50       36.67      1.30 o
  -2   2   2     5400.27     5746.04     48.80 o
  -1   2   2       61.20       56.03      0.68 o
   0   2   2     1107.21     1171.43      9.96 o
   1   2   2      397.47      453.65      3.61 o
   2   2   2     1024.21     1025.81     11.43 o
   3   2   2        0.40        0.34      0.16 o
   4   2   2      212.57      201.67      2.82 o
   5   2   2       97.07      114.56      1.48 o
   6   2   2      309.03      305.48      3.62 o
   7   2   2      132.46      138.22      2.35 o
   8   2   2       52.91       60.30      1.99 o
   9   2   2       75.67       81.29      3.78 o
  10   2   2        2.38        0.82      0.94 o
  11   2   2       28.11       28.07      1.62 o
 -10   3   2        0.30        1.23      1.33 o
  -9   3   2        0.30        0.46      0.88 o
  -8   3   2       14.60       15.71      1.15 o
  -7   3   2       13.84       12.20      0.88 o
  -6   3   2       13.00       21.12      1.18 o
  -5   3   2      114.03      107.59      1.50 o
  -4   3   2      536.34      527.09      5.39 o
  -3   3   2     1465.64     1506.01     14.37 o
  -2   3   2       67.43       73.72      1.02 o
  -1   3   2     3585.13     3639.40     29.33 o
   0   3   2      506.01      524.75      4.57 o
   1   3   2     1645.54     1745.42     14.05 o
   2   3   2       39.84       37.86      0.55 o
   3   3   2     1447.50     1604.06     24.56 o
   4   3   2      452.66      494.91      6.59 o
   5   3   2      189.91      207.30      3.29 o
   6   3   2       47.53       49.51      1.03 o
   7   3   2        0.00       -0.01      0.30 o
   8   3   2        2.87        0.74      0.43 o
   9   3   2       25.55       28.94      1.07 o
  10   3   2       16.30       18.59      0.96 o
  11   3   2        0.44        3.10      1.34 o
 -10   4   2        6.10        2.42      2.10 o
  -9   4   2       23.94       28.54      1.58 o
  -8   4   2       84.48       79.65      2.41 o
  -7   4   2       26.46       26.86      1.22 o
  -6   4   2       51.21       52.16      1.39 o
  -5   4   2      405.35      420.59      4.83 o
  -4   4   2      338.17      318.88      3.48 o
  -3   4   2       10.81        7.44      0.43 o
  -2   4   2       20.94       30.45      1.08 o
  -1   4   2      702.31      722.22      6.65 o
   0   4   2       16.57       21.01      0.47 o
   1   4   2     1727.31     1834.39     16.36 o
   2   4   2      416.73      412.65      4.02 o
   3   4   2       19.32       19.28      0.51 o
   4   4   2     1415.14     1493.19     19.60 o
   5   4   2      190.76      209.24      5.56 o
   6   4   2       54.29       62.66      1.42 o
   7   4   2        5.91        7.84      0.69 o
   8   4   2       37.43       38.51      1.59 o
   9   4   2      132.68      126.19      2.36 o
  10   4   2        6.92        6.63      0.82 o
  11   4   2        7.74        9.59      1.55 o
 -10   5   2        2.56        1.18      1.47 o
  -9   5   2        0.05       -1.00      1.00 o
  -8   5   2        1.64        2.49      1.08 o
  -7   5   2       55.40       59.85      2.12 o
  -6   5   2       38.99       37.52      1.27 o
  -5   5   2       23.36       21.18      0.88 o
  -4   5   2        6.63        4.61      0.49 o
  -3   5   2        9.01        4.85      0.41 o
  -2   5   2      359.79      398.99      4.41 o
  -1   5   2     1111.44     1124.27     12.46 o
   0   5   2      340.90      352.92      3.61 o
   1   5   2      829.93      862.40      8.30 o
   2   5   2      406.06      382.83      4.04 o
   3   5   2      485.60      578.47      6.25 o
   4   5   2      568.63      589.52      8.98 o
   5   5   2       35.79       33.31      1.05 o
   7   5   2        1.06        2.04      1.64 o
   8   5   2        6.76        8.62      2.16 o
   9   5   2       70.34       72.73      3.49 o
  10   5   2       12.45       12.35      0.82 o
  11   5   2        3.67        3.62      1.02 o
  -9   6   2       11.99       10.02      1.89 o
  -8   6   2      109.87      115.21      3.28 o
  -7   6   2       28.39       20.81      1.30 o
  -6   6   2        3.70        1.53      0.96 o
  -5   6   2      309.52      306.42      4.17 o
  -4   6   2       61.54       58.28      1.25 o
  -3   6   2      566.31      562.36      6.67 o
  -2   6   2      378.76      386.06      4.71 o
  -1   6   2     2025.14     2120.35     23.19 o
   0   6   2       79.12       90.11      1.41 o
   1   6   2       23.39       35.04      0.76 o
   2   6   2      605.64      629.48      6.55 o
   3   6   2      276.60      280.54      3.27 o
   4   6   2      103.10       93.30      1.35 o
   5   6   2      265.83      247.17      3.94 o
   6   6   2      351.00      330.09      8.68 o
   7   6   2       16.34       18.98      2.50 o
   8   6   2       26.25       30.75      3.23 o
   9   6   2      114.69      113.70      6.27 o
  -9   7   2        9.42        4.59      1.69 o
  -8   7   2       23.43       35.07      2.25 o
  -7   7   2        8.06        7.69      1.12 o
  -6   7   2       42.48       37.11      1.70 o
  -5   7   2       13.92       18.30      1.14 o
  -4   7   2       43.39       38.90      1.34 o
  -3   7   2        1.08        1.83      0.70 o
  -2   7   2      143.58      154.84      2.34 o
  -1   7   2        4.24        3.56      0.47 o
   0   7   2      149.98      172.73      2.22 o
   1   7   2       35.01       30.57      0.80 o
   2   7   2      142.78      150.96      1.89 o
   3   7   2      130.46      116.42      1.62 o
   4   7   2      450.11      458.40      6.43 o
   5   7   2      275.13      271.49      4.48 o
   6   7   2      257.67      247.94      6.78 o
   8   7   2        5.59        5.52      2.33 o
   9   7   2       45.69       54.71      4.53 o
  -9   8   2       21.81       21.40      2.47 o
  -8   8   2       55.55       58.40      3.17 o
  -7   8   2       27.80       28.88      1.94 o
  -6   8   2        1.46        1.31      1.02 o
  -5   8   2      246.70      259.51      4.18 o
  -4   8   2        0.18        0.24      0.76 o
  -3   8   2       10.07        8.69      0.81 o
  -2   8   2       48.77       49.85      1.42 o
  -1   8   2       12.70       15.10      0.77 o
   0   8   2       65.82       71.19      1.39 o
   1   8   2        5.62        5.73      0.50 o
   2   8   2      495.42      518.16      5.59 o
   3   8   2      160.15      166.91      2.25 o
   4   8   2      592.45      545.32      8.85 o
   5   8   2       40.35       43.04      1.24 o
   6   8   2       44.97       44.17      1.18 o
   7   8   2       22.73       25.33      0.79 o
   8   8   2       56.81       56.75      4.49 o
   9   8   2       43.39       54.56      4.70 o
  -8   9   2        9.52       13.67      2.21 o
  -7   9   2      103.45      118.17      3.67 o
  -6   9   2        7.45        4.01      1.19 o
  -5   9   2        0.02        0.94      1.02 o
  -4   9   2       12.51       10.41      1.16 o
  -3   9   2        1.17       -0.61      0.85 o
  -2   9   2       98.29       96.44      2.07 o
  -1   9   2       13.41       19.14      0.99 o
   0   9   2        7.85        7.88      0.81 o
   1   9   2      312.22      346.02      4.36 o
   2   9   2      304.19      286.75      4.07 o
   3   9   2      500.60      492.32      6.42 o
   4   9   2        0.07        0.18      0.42 o
   5   9   2      262.25      269.09      4.73 o
   6   9   2       41.93       40.91      1.30 o
   7   9   2       55.39       54.31      1.34 o
   8   9   2        1.74        1.77      1.57 o
  -7  10   2        3.32        2.96      1.56 o
  -6  10   2       20.69       24.94      1.74 o
  -5  10   2       13.20       12.64      1.44 o
  -4  10   2       92.26       95.10      3.04 o
  -3  10   2        1.24        0.94      1.00 o
  -2  10   2      118.13      110.12      3.55 o
  -1  10   2        9.84       11.85      0.96 o
   0  10   2        3.50        3.04      0.71 o
   1  10   2       78.18       90.45      2.14 o
   2  10   2        1.03       -0.48      0.60 o
   3  10   2        0.18       -0.24      0.61 o
   4  10   2       69.99       78.52      1.70 o
   5  10   2       68.89       64.65      1.83 o
   6  10   2       13.20       16.86      0.92 o
   7  10   2        0.75        1.65      0.60 o
   8  10   2        0.78        0.75      0.66 o
   9  10   2        0.01       -0.75      0.75 o
  -7  11   2        0.18       -1.99      1.99 o
  -6  11   2        0.53        2.93      1.85 o
  -5  11   2        1.34        3.92      1.34 o
  -4  11   2        0.46       -0.32      1.17 o
  -3  11   2       10.13        9.00      1.25 o
  -2  11   2       32.64       30.18      1.61 o
  -1  11   2       21.90       20.20      1.17 o
   0  11   2       36.95       38.11      1.55 o
   1  11   2       26.02       19.98      1.64 o
   2  11   2        6.41        4.45      0.87 o
   3  11   2        2.06        1.54      0.90 o
   4  11   2        0.14        0.03      0.62 o
   5  11   2       73.25       74.73      2.54 o
   6  11   2       10.13        7.89      1.01 o
   7  11   2       14.49       18.51      1.19 o
   8  11   2        8.96        9.33      1.26 o
  -6  12   2       12.38       13.92      1.96 o
  -5  12   2        0.70       -0.05      1.41 o
  -4  12   2        0.00       -0.71      1.45 o
  -3  12   2        7.67        5.67      1.29 o
  -2  12   2       22.72       21.65      2.36 o
  -1  12   2        5.79        7.35      1.38 o
   0  12   2       41.12       43.49      1.75 o
   1  12   2       22.33       19.10      1.52 o
   2  12   2       52.81       54.44      2.01 o
   3  12   2       24.90       24.02      1.32 o
   4  12   2       15.70       14.02      1.45 o
   5  12   2       43.51       42.79      2.12 o
   6  12   2        2.67        2.06      0.95 o
   7  12   2        7.65        9.65      1.43 o
  -5  13   2        6.60        5.02      1.67 o
  -4  13   2        7.24        6.71      1.81 o
  -3  13   2       42.35       45.18      2.50 o
  -2  13   2       31.16       32.24      2.12 o
  -1  13   2        0.50        1.60      1.46 o
   0  13   2        5.27        6.84      1.30 o
   1  13   2        1.09        3.98      1.11 o
   2  13   2        0.13        0.48      0.92 o
   3  13   2        0.15        0.24      1.02 o
   4  13   2        8.85       14.01      1.56 o
   5  13   2        1.48        1.07      1.04 o
   6  13   2       20.10       17.07      2.37 o
  -3  14   2        7.06        3.98      2.43 o
  -2  14   2       30.00       31.11      2.64 o
  -1  14   2       31.71       34.89      3.59 o
   0  14   2        1.95        3.47      1.70 o
   1  14   2        3.05        6.79      1.32 o
   2  14   2        2.26       -0.03      1.07 o
   3  14   2       42.63       52.00      2.10 o
   4  14   2        0.53        0.01      1.34 o
   0  15   2       27.68       31.80      4.61 o
   1  15   2        7.68       10.07      2.00 o
  -2 -13   3        8.86        9.48      1.37 o
  -1 -13   3        0.21       -0.50      1.57 o
   0 -13   3        0.82        1.52      1.76 o
   1 -13   3       22.76       28.07      2.65 o
   2 -13   3        1.45       -0.23      3.96 o
  -4 -12   3       33.51       32.38      2.15 o
  -3 -12   3        9.05        9.47      1.87 o
  -2 -12   3       11.70       12.04      1.84 o
  -1 -12   3       21.60       22.81      1.62 o
   0 -12   3        0.05       -1.65      1.65 o
   1 -12   3        7.66        6.44      1.88 o
   2 -12   3        4.49        3.13      1.56 o
   3 -12   3        3.84        2.01      1.62 o
   4 -12   3        4.92        7.09      1.85 o
  -6 -11   3        0.86       -0.02      0.95 o
  -5 -11   3       13.61       11.21      1.40 o
  -4 -11   3        0.46        0.74      1.09 o
  -3 -11   3        0.03        0.32      0.82 o
  -2 -11   3       17.94       18.61      1.27 o
  -1 -11   3        6.33        8.50      1.22 o
   0 -11   3       38.12       42.18      3.82 o
   1 -11   3        7.77        8.70      1.47 o
   2 -11   3        6.61        8.49      1.57 o
   3 -11   3       33.30       38.57      2.30 o
   4 -11   3        3.96        5.97      1.46 o
   5 -11   3        2.28        4.95      1.53 o
   6 -11   3        0.02        0.57      1.50 o
  -7 -10   3        1.02        0.38      1.09 o
  -6 -10   3        0.29        4.10      2.11 o
  -5 -10   3        2.13        1.20      1.06 o
  -4 -10   3        4.80        2.93      1.65 o
  -3 -10   3        0.43        1.68      0.76 o
  -2 -10   3       51.37       57.92      2.20 o
  -1 -10   3        0.36        1.75      0.91 o
   0 -10   3        0.63       -0.25      0.83 o
   1 -10   3       65.27       61.24      2.05 o
   2 -10   3       35.37       29.73      1.65 o
   3 -10   3        1.55        0.96      1.17 o
   4 -10   3        0.05       -1.15      1.15 o
   5 -10   3       10.68       10.47      1.62 o
   6 -10   3       10.13       12.17      1.66 o
   7 -10   3        1.62       -2.10      2.14 o
  -7  -9   3       21.35       24.75      1.93 o
  -6  -9   3        5.14        5.44      0.93 o
  -5  -9   3        3.51        4.52      0.91 o
  -4  -9   3        2.39        6.08      1.08 o
  -3  -9   3        7.79        6.64      1.31 o
  -2  -9   3        0.01       -0.02      0.72 o
  -1  -9   3       26.62       22.04      1.38 o
   0  -9   3       40.65       31.69      1.39 o
   1  -9   3       13.50       14.63      1.03 o
   2  -9   3       51.29       59.94      1.81 o
   3  -9   3        0.22       -0.77      0.99 o
   4  -9   3        8.48        7.92      1.27 o
   5  -9   3        0.40        0.42      1.15 o
   6  -9   3        0.06       -0.91      1.26 o
   7  -9   3       11.36       13.74      1.88 o
   8  -9   3        4.22        7.77      2.38 o
  -8  -8   3       10.29        9.71      1.30 o
  -7  -8   3        0.07        1.17      1.56 o
  -6  -8   3        1.18        0.57      0.59 o
  -5  -8   3        0.01        0.63      0.96 o
  -4  -8   3        0.17        0.20      0.66 o
  -3  -8   3      149.59      131.91      2.34 o
  -2  -8   3        2.21        1.55      0.64 o
  -1  -8   3       18.71       14.38      0.95 o
   0  -8   3       32.74       30.28      1.16 o
   1  -8   3       86.98       94.31      2.56 o
   2  -8   3       13.64       15.23      1.00 o
   3  -8   3        7.13        5.43      1.03 o
   4  -8   3        5.41        8.79      1.17 o
   5  -8   3       10.96       11.35      1.30 o
   6  -8   3        4.67        4.66      1.24 o
   7  -8   3        2.09       -0.85      1.31 o
   8  -8   3        1.70       -1.31      1.31 o
  -9  -7   3        3.18        2.75      0.82 o
  -8  -7   3       17.27       18.83      1.04 o
  -7  -7   3       16.37       16.64      0.90 o
  -6  -7   3       37.66       36.89      1.77 o
  -5  -7   3        0.00        0.61      0.53 o
  -4  -7   3      112.48       93.07      2.45 o
  -3  -7   3       87.91       80.37      1.90 o
  -2  -7   3       16.80       20.57      0.82 o
  -1  -7   3      212.19      215.06      3.40 o
   0  -7   3       34.74       27.17      0.92 o
   1  -7   3      271.40      260.42      3.88 o
   2  -7   3      316.79      310.04      4.53 o
   3  -7   3       86.46       83.01      1.94 o
   4  -7   3      221.39      224.11      4.15 o
   5  -7   3      147.62      142.98      3.15 o
   6  -7   3       16.26       16.52      1.34 o
   7  -7   3        9.42        9.07      1.50 o
   8  -7   3        1.71        0.13      1.34 o
   9  -7   3       24.45       27.69      2.65 o
  -9  -6   3       26.12       31.21      2.25 o
  -8  -6   3        5.39        4.94      0.65 o
  -7  -6   3        0.86        2.96      0.86 o
  -6  -6   3       24.20       17.66      1.44 o
  -5  -6   3       18.32       17.14      0.78 o
  -4  -6   3       89.90      102.16      2.03 o
  -3  -6   3      107.52       92.45      1.76 o
  -2  -6   3       40.06       34.99      1.10 o
  -1  -6   3       20.12       23.09      0.77 o
   0  -6   3        1.03        2.05      0.54 o
   1  -6   3      376.18      376.28      4.35 o
   2  -6   3       28.10       25.53      0.93 o
   3  -6   3        4.68        5.79      0.65 o
   4  -6   3      624.31      609.67      8.06 o
   5  -6   3        9.86        9.11      0.96 o
   6  -6   3        0.07       -0.07      0.88 o
   7  -6   3        0.07       -0.01      0.98 o
   8  -6   3       15.37       16.99      1.65 o
   9  -6   3        0.42        1.91      1.61 o
  -9  -5   3        4.46        5.69      1.53 o
  -8  -5   3       54.89       52.90      3.45 o
  -7  -5   3        7.43        7.97      0.61 o
  -6  -5   3       10.90        8.16      0.56 o
  -5  -5   3      112.46      111.03      2.04 o
  -4  -5   3      147.29      156.17      2.36 o
  -3  -5   3       22.40       30.92      0.78 o
  -2  -5   3       76.93       69.97      1.23 o
  -1  -5   3      155.12      150.16      2.37 o
   0  -5   3        2.72        1.87      0.37 o
   1  -5   3      375.04      394.44      4.43 o
   2  -5   3       42.24       45.17      1.58 o
   3  -5   3       16.98       15.35      0.76 o
   4  -5   3       39.58       44.86      1.40 o
   5  -5   3      103.33       93.76      1.76 o
   6  -5   3        8.93        6.86      0.90 o
   7  -5   3       11.43       15.00      1.21 o
   8  -5   3        6.16        4.42      1.08 o
   9  -5   3       44.74       41.87      2.13 o
  10  -5   3        1.68        2.17      1.58 o
 -10  -4   3        5.41        7.80      1.38 o
  -9  -4   3        2.49        2.97      1.93 o
  -8  -4   3      121.03      113.31      2.71 o
  -7  -4   3       37.61       41.83      1.06 o
  -6  -4   3      182.58      176.54      2.87 o
  -5  -4   3        9.28        7.40      0.52 o
  -4  -4   3        9.17       14.30      0.49 o
  -3  -4   3      570.43      590.40      6.44 o
  -2  -4   3      114.01      121.89      2.32 o
  -1  -4   3        0.20        0.33      0.56 o
   0  -4   3     2043.98     2093.01     19.86 o
   1  -4   3      135.67      138.64      1.84 o
   2  -4   3      626.78      597.26      6.43 o
   3  -4   3       94.41       94.94      1.49 o
   4  -4   3      182.14      186.81      2.32 o
   5  -4   3       15.65       13.76      1.36 o
   6  -4   3       66.26       61.65      1.68 o
   7  -4   3       44.59       44.35      1.65 o
   8  -4   3        6.51        7.37      1.22 o
   9  -4   3       44.80       49.23      2.53 o
  10  -4   3        2.15        2.02      1.17 o
 -10  -3   3        7.23        9.08      1.51 o
  -9  -3   3        0.41       -0.08      0.87 o
  -8  -3   3        5.96        4.83      0.57 o
  -7  -3   3       11.10       16.88      0.88 o
  -6  -3   3       22.01       22.94      0.85 o
  -5  -3   3       34.18       33.27      0.69 o
  -4  -3   3      113.42      114.33      1.74 o
  -3  -3   3     2764.72     2881.22     29.79 o
  -2  -3   3        5.24        4.21      0.34 o
  -1  -3   3      357.36      385.59      4.26 o
   0  -3   3      341.88      347.54      3.40 o
   1  -3   3       49.92       64.34      0.98 o
   2  -3   3      127.89      102.15      1.35 o
   3  -3   3      169.69      182.36      2.30 o
   4  -3   3      271.69      259.34      3.11 o
   5  -3   3        1.99        1.52      0.47 o
   6  -3   3       96.41       84.78      2.11 o
   7  -3   3       10.02        8.41      0.92 o
   8  -3   3        0.07       -0.18      1.12 o
   9  -3   3        4.16        3.90      1.09 o
  10  -3   3        2.47        8.54      1.32 o
 -10  -2   3       52.47       46.65      2.79 o
  -9  -2   3        2.46        2.23      0.63 o
  -8  -2   3       21.75       20.84      1.20 o
  -7  -2   3       98.66       97.62      1.90 o
  -6  -2   3       93.80       98.81      1.91 o
  -5  -2   3      536.19      538.96      6.21 o
  -4  -2   3      384.05      408.36      4.74 o
  -3  -2   3      299.59      290.26      3.02 o
  -2  -2   3       34.47       31.17      0.59 o
  -1  -2   3      932.67     1069.74      9.77 o
   0  -2   3      281.83      282.94      2.66 o
   1  -2   3      121.79      136.98      1.38 o
   2  -2   3     2158.96     2409.78     20.74 o
   3  -2   3      154.51      164.43      1.81 o
   4  -2   3        0.43       -0.30      0.30 o
   5  -2   3      262.80      263.20      3.14 o
   6  -2   3       65.46       69.05      1.31 o
   7  -2   3      100.06       99.83      2.24 o
   8  -2   3        7.47       10.99      1.23 o
   9  -2   3       59.01       53.81      1.96 o
  10  -2   3       23.37       29.50      1.60 o
  11  -2   3       33.50       31.55      2.31 o
 -10  -1   3        9.39        8.60      1.13 o
  -9  -1   3        0.77        1.05      0.85 o
  -8  -1   3        0.92        0.29      0.55 o
  -7  -1   3      124.06      125.45      2.33 o
  -6  -1   3      216.61      226.64      3.63 o
  -5  -1   3      141.46      141.80      1.89 o
  -4  -1   3      514.67      544.76      5.39 o
  -3  -1   3      468.75      532.00      5.61 o
  -2  -1   3      109.78       92.25      1.00 o
  -1  -1   3       22.25       23.90      0.39 o
   0  -1   3      639.13      623.05      5.32 o
   1  -1   3      339.79      359.18      2.89 o
   2  -1   3        3.37        6.95      0.32 o
   3  -1   3        0.18        0.42      0.27 o
   4  -1   3       60.88       67.65      1.00 o
   5  -1   3     1103.77     1101.05     11.36 o
   6  -1   3       21.17       20.57      0.75 o
   7  -1   3      740.07      694.30      8.88 o
   8  -1   3       18.77       18.03      1.10 o
   9  -1   3        8.50        7.43      0.98 o
  10  -1   3       74.25       81.72      3.15 o
  11  -1   3        4.72        4.26      1.98 o
 -10   0   3        4.76        4.64      1.15 o
  -9   0   3       82.30       76.95      4.11 o
  -8   0   3        3.52        2.96      0.58 o
  -7   0   3      301.95      312.54      6.33 o
  -6   0   3      133.04      131.18      1.70 o
  -5   0   3      627.52      625.10      6.21 o
  -4   0   3       16.16       11.46      0.55 o
  -3   0   3      840.30      855.52      7.99 o
  -2   0   3        1.97        1.53      0.20 o
  -1   0   3      187.17      182.14      1.51 o
   0   0   3       35.57       48.94      0.80 o
   1   0   3     1043.52     1096.11     10.07 o
   2   0   3       16.11       15.71      0.64 o
   3   0   3       13.40        8.12      0.33 o
   4   0   3      110.93      126.88      1.58 o
   5   0   3       33.05       38.51      0.72 o
   6   0   3      179.05      176.36      2.37 o
   7   0   3        3.60        3.14      0.52 o
   8   0   3       97.13      102.94      2.39 o
   9   0   3       10.33        9.40      0.83 o
  10   0   3       84.16       79.89      2.93 o
  11   0   3       57.93       60.39      2.70 o
 -10   1   3        4.14        4.61      1.22 o
  -9   1   3        6.82        7.98      1.28 o
  -8   1   3        3.20        3.95      1.01 o
  -7   1   3        8.04        8.74      0.58 o
  -6   1   3        2.55        3.28      0.42 o
  -5   1   3      354.18      361.91      3.62 o
  -4   1   3       58.69       61.65      0.95 o
  -3   1   3       51.72       60.53      0.91 o
  -2   1   3     1117.51     1221.54     10.20 o
  -1   1   3     7951.96     8138.32     66.59 o
   0   1   3     6139.10     6378.27     56.97 o
   1   1   3     2026.20     2077.25     17.57 o
   2   1   3      329.40      358.01      3.01 o
   3   1   3      640.16      633.51      5.73 o
   4   1   3       60.59       60.65      0.88 o
   5   1   3      109.69      114.26      1.26 o
   6   1   3       79.41       79.49      1.18 o
   7   1   3        3.42        5.90      0.40 o
   8   1   3       12.12       13.16      0.87 o
   9   1   3        3.36        3.51      0.95 o
  10   1   3       13.38       14.36      1.96 o
  11   1   3        7.95        7.18      1.28 o
 -10   2   3        5.16        4.77      1.33 o
  -9   2   3       58.31       61.36      2.57 o
  -8   2   3       83.80       82.42      2.18 o
  -7   2   3       19.84       16.34      1.25 o
  -6   2   3      449.46      437.91      5.28 o
  -5   2   3       13.93       12.05      0.46 o
  -4   2   3      604.93      639.97      6.42 o
  -3   2   3        0.03        1.67      0.24 o
  -2   2   3     2437.70     2425.90     21.91 o
  -1   2   3     3980.43     4080.40     41.40 o
   0   2   3     1549.52     1586.21     14.19 o
   1   2   3     3884.07     3988.82     32.11 o
   2   2   3     3854.63     3997.37     35.70 o
   3   2   3      370.48      432.61      4.20 o
   4   2   3     2355.17     2521.82     27.25 o
   5   2   3      171.99      190.17      2.10 o
   6   2   3       59.16       60.62      1.06 o
   7   2   3       21.04       23.33      0.85 o
   8   2   3       21.17       18.89      0.93 o
   9   2   3       97.74       98.73      2.29 o
  10   2   3       13.26       11.61      1.19 o
  11   2   3       17.15       20.25      1.48 o
 -10   3   3        0.53       -0.49      1.21 o
  -9   3   3        0.84        0.07      0.88 o
  -8   3   3       48.55       43.95      1.75 o
  -7   3   3        8.31        5.64      0.98 o
  -6   3   3       40.86       39.88      1.33 o
  -5   3   3      150.23      139.27      1.81 o
  -4   3   3       83.19       70.54      1.13 o
  -3   3   3      140.07      103.79      1.20 o
  -2   3   3      184.20      283.77      2.79 o
  -1   3   3      915.32      959.45      8.27 o
   0   3   3      227.32      256.35      2.47 o
   1   3   3     3680.97     3746.02     31.78 o
   2   3   3      143.61      134.24      1.26 o
   3   3   3      950.85     1022.63      9.71 o
   4   3   3      667.90      714.39      9.68 o
   5   3   3       18.43       21.09      0.50 o
   6   3   3      767.99      756.44      9.10 o
   7   3   3       44.66       53.10      1.16 o
   8   3   3      122.67      108.69      2.01 o
   9   3   3        0.87        1.82      0.57 o
  10   3   3      117.67      123.11      3.21 o
  11   3   3        5.43        7.24      1.64 o
 -10   4   3        0.93       -1.80      2.70 o
  -9   4   3       43.03       37.84      1.81 o
  -8   4   3       54.74       55.87      2.03 o
  -7   4   3       10.55        7.45      0.87 o
  -6   4   3       17.61       16.38      0.98 o
  -5   4   3      667.49      624.45      6.90 o
  -4   4   3      513.60      529.50      5.48 o
  -3   4   3      202.17      204.14      2.47 o
  -2   4   3      227.56      263.40      3.25 o
  -1   4   3     1741.39     1800.01     17.11 o
   0   4   3      461.34      478.28      4.25 o
   1   4   3       15.48       15.62      0.39 o
   2   4   3        3.46        1.86      0.19 o
   3   4   3      344.31      370.75      4.63 o
   4   4   3      373.99      401.48      6.19 o
   5   4   3      313.38      320.53      6.19 o
   6   4   3      599.17      589.18     11.14 o
   7   4   3      260.10      256.67      3.85 o
   8   4   3       80.96       72.85      1.44 o
   9   4   3      196.76      197.40      3.51 o
  10   4   3       23.28       21.44      1.25 o
  11   4   3       22.55       25.13      2.10 o
 -10   5   3        3.18        2.16      1.20 o
  -9   5   3        1.42        0.71      1.07 o
  -8   5   3       49.43       54.24      2.16 o
  -7   5   3        0.85       -0.47      0.72 o
  -6   5   3        9.36       16.38      1.96 o
  -5   5   3      290.76      309.91      4.64 o
  -4   5   3      179.53      186.45      2.44 o
  -3   5   3        5.57        4.93      0.45 o
  -2   5   3      383.06      388.17      4.31 o
  -1   5   3      854.65      956.13      8.78 o
   0   5   3      986.63     1016.01      9.80 o
   1   5   3      194.32      228.48      2.42 o
   2   5   3      330.82      310.46      3.11 o
   3   5   3       12.40       18.72      0.46 o
   4   5   3      112.70      116.29      1.57 o
   5   5   3      347.10      337.50      5.26 o
   6   5   3        0.53        1.01      0.59 o
   7   5   3       91.42       89.74      2.79 o
   8   5   3       13.42       12.62      1.01 o
   9   5   3       85.60       91.27      3.99 o
  10   5   3        1.33        1.83      0.79 o
  11   5   3       48.60       45.44      2.56 o
  -9   6   3       13.12        7.65      1.92 o
  -8   6   3        0.24       -1.06      1.06 o
  -7   6   3      113.42      100.42      2.53 o
  -6   6   3       90.23       85.91      2.00 o
  -5   6   3      796.28      784.52     10.04 o
  -4   6   3       10.29        8.13      0.59 o
  -3   6   3      298.62      304.55      5.05 o
  -2   6   3      607.16      638.01      6.87 o
  -1   6   3      228.51      225.74      2.94 o
   0   6   3      520.66      538.82      5.77 o
   1   6   3      720.01      783.48      7.64 o
   2   6   3      927.28      959.41      9.84 o
   3   6   3      137.25      143.57      1.83 o
   4   6   3        0.70        1.76      0.27 o
   5   6   3      179.37      173.99      2.26 o
   6   6   3       98.66      103.44      3.10 o
   7   6   3      194.56      188.47      5.16 o
   8   6   3       10.12        9.71      2.16 o
   9   6   3        2.94        3.19      0.75 o
  10   6   3       11.50       10.60      0.74 o
  -9   7   3        2.08       -0.43      2.93 o
  -8   7   3        9.10        2.74      1.31 o
  -7   7   3       41.63       43.49      1.80 o
  -6   7   3       26.12       19.96      1.64 o
  -5   7   3        3.42        3.97      0.85 o
  -4   7   3        9.36       12.90      1.99 o
  -3   7   3       10.25       13.95      0.72 o
  -2   7   3       21.20       21.12      0.74 o
  -1   7   3        0.63        0.24      0.39 o
   0   7   3      189.70      196.95      2.45 o
   1   7   3       14.47       14.87      0.58 o
   2   7   3       38.08       36.53      0.80 o
   3   7   3       12.14       11.17      0.46 o
   4   7   3      228.85      207.32      2.80 o
   5   7   3     1420.73     1385.44     21.42 o
   6   7   3        0.01        0.25      0.31 o
   7   7   3       68.73       67.07      2.25 o
   8   7   3       12.57       19.24      2.75 o
   9   7   3       16.11       23.73      3.13 o
  -9   8   3        5.69        3.80      1.96 o
  -8   8   3        0.08        1.22      1.59 o
  -7   8   3       21.07       27.62      2.39 o
  -6   8   3       22.47       32.22      1.62 o
  -5   8   3       51.41       55.57      1.78 o
  -4   8   3        0.87       -0.44      0.79 o
  -3   8   3       28.74       24.67      0.89 o
  -2   8   3      365.26      362.63      4.64 o
  -1   8   3       67.68       60.64      1.28 o
   0   8   3      272.82      253.69      3.25 o
   1   8   3        0.54       -0.10      0.40 o
   2   8   3      427.63      419.77      4.62 o
   3   8   3       52.05       43.28      0.95 o
   4   8   3      220.49      210.38      2.81 o
   5   8   3      140.50      132.86      2.54 o
   6   8   3        2.92        2.68      0.55 o
   7   8   3        9.56        9.88      0.53 o
   8   8   3       61.86       59.68      1.77 o
   9   8   3        0.82        3.13      2.14 o
  -8   9   3        8.76        6.97      2.00 o
  -7   9   3       11.13       14.63      1.94 o
  -6   9   3       18.50       17.94      1.84 o
  -5   9   3       25.53       28.16      1.57 o
  -4   9   3        6.52        5.77      1.08 o
  -3   9   3        3.78        3.59      1.52 o
  -2   9   3        9.58        6.03      0.78 o
  -1   9   3        9.47        5.71      1.14 o
   0   9   3       14.58       11.82      0.81 o
   1   9   3      335.19      348.86      4.71 o
   2   9   3        6.55        4.88      0.59 o
   3   9   3        3.90        1.13      0.46 o
   4   9   3       17.39       19.21      0.87 o
   5   9   3      290.26      271.90      4.76 o
   6   9   3       16.87       15.67      0.80 o
   7   9   3        1.81        0.53      0.46 o
   8   9   3        0.14       -0.26      0.50 o
   9   9   3        1.22        0.25      0.49 o
  -7  10   3        1.01        0.61      1.35 o
  -6  10   3        1.24        1.05      1.38 o
  -5  10   3        0.11        1.24      1.11 o
  -4  10   3        0.20       -1.00      1.00 o
  -3  10   3        9.75        6.10      1.10 o
  -2  10   3        5.73        3.61      0.86 o
  -1  10   3       92.46       83.07      1.92 o
   0  10   3        3.15        3.27      0.92 o
   1  10   3        7.89        6.49      0.81 o
   2  10   3       45.22       41.42      1.36 o
   3  10   3       22.59       18.47      1.03 o
   4  10   3      108.54      100.34      1.99 o
   5  10   3        4.31        4.78      0.72 o
   6  10   3       14.74       11.52      0.86 o
   7  10   3       13.89       14.29      0.82 o
   8  10   3        2.35        0.07      0.97 o
   9  10   3        0.46       -0.27      0.45 o
  -7  11   3        2.29        2.93      2.23 o
  -6  11   3        0.01        1.17      1.47 o
  -5  11   3        0.60        0.82      1.22 o
  -4  11   3        0.89        0.77      1.14 o
  -3  11   3        0.23        1.07      1.31 o
  -2  11   3        1.34       -0.32      1.18 o
  -1  11   3       17.61       15.17      1.08 o
   0  11   3      114.09       93.87      2.07 o
   1  11   3       30.99       27.43      1.28 o
   2  11   3       10.78       11.05      1.05 o
   3  11   3        0.11        0.35      0.65 o
   4  11   3       19.87       15.74      0.94 o
   5  11   3        4.33        4.81      0.93 o
   6  11   3        4.89        3.50      0.96 o
   7  11   3        3.29        4.37      1.48 o
   8  11   3       12.25       16.30      1.49 o
  -6  12   3       15.14       15.42      2.07 o
  -5  12   3        0.38        0.26      1.34 o
  -4  12   3        1.85        1.61      1.31 o
  -3  12   3        0.54       -0.41      1.16 o
  -2  12   3       71.32       77.19      2.47 o
  -1  12   3      103.54       94.39      3.77 o
   0  12   3        1.55        0.05      0.89 o
   1  12   3        7.70       10.33      1.04 o
   2  12   3       28.90       21.98      1.38 o
   3  12   3        4.70        3.39      0.85 o
   4  12   3        0.29       -1.05      1.05 o
   5  12   3        1.47        3.50      1.08 o
   6  12   3       31.26       35.28      1.85 o
   7  12   3        0.05        1.51      1.42 o
  -5  13   3        8.22        8.64      1.72 o
  -4  13   3        0.38       -1.35      1.35 o
  -3  13   3       22.23       21.63      1.81 o
  -2  13   3       21.00       24.58      1.99 o
  -1  13   3        2.83        1.68      1.26 o
   0  13   3       12.40       14.49      1.30 o
   1  13   3       20.61       20.36      1.51 o
   2  13   3       12.18       13.10      1.40 o
   3  13   3        0.05       -0.66      0.83 o
   4  13   3        0.42        0.08      1.03 o
   5  13   3       12.56       19.41      4.58 o
   6  13   3        8.19       10.99      1.67 o
  -3  14   3       25.83       28.35      2.30 o
  -2  14   3       29.48       31.84      2.26 o
  -1  14   3        0.09       -1.00      1.34 o
   0  14   3        9.40       10.43      1.91 o
   1  14   3        6.23       10.59      1.41 o
   2  14   3        9.65       10.66      1.31 o
   3  14   3        0.00       -0.56      1.01 o
   4  14   3        4.22        3.75      1.42 o
   5  14   3        5.56        8.14      1.45 o
  -1  15   3       11.43       11.81      4.34 o
   0  15   3       16.23       20.05      2.41 o
   1  15   3       24.02       23.35      2.33 o
   2  15   3        0.10       -0.98      1.06 o
  -3 -12   4        0.01        0.03      1.33 o
  -2 -12   4        0.14       -0.97      1.02 o
  -1 -12   4       21.42       20.56      1.67 o
   0 -12   4        3.24        2.84      1.85 o
   1 -12   4       13.29       15.19      1.98 o
   2 -12   4        6.73        4.43      1.68 o
   3 -12   4        0.17       -1.63      1.63 o
  -5 -11   4        1.94        2.35      2.95 o
  -4 -11   4       20.62       20.63      1.75 o
  -3 -11   4        3.79        4.63      0.99 o
  -2 -11   4        1.63        2.14      1.15 o
  -1 -11   4        8.17       13.81      1.33 o
   0 -11   4       11.94       17.61      2.02 o
   1 -11   4        0.08        1.28      1.21 o
   2 -11   4        9.86        8.01      2.14 o
   3 -11   4        1.11       -0.06      1.45 o
   4 -11   4        7.84        4.90      1.54 o
   5 -11   4        7.86       10.78      1.78 o
  -6 -10   4        9.54       11.93      1.48 o
  -5 -10   4       13.59       19.13      1.54 o
  -4 -10   4       39.12       37.03      2.01 o
  -3 -10   4        0.25        1.67      0.79 o
  -2 -10   4        2.79        1.98      0.88 o
  -1 -10   4        3.67        2.22      0.93 o
   0 -10   4       39.13       39.14      1.55 o
   1 -10   4        0.11       -0.30      0.90 o
   2 -10   4        7.19        9.81      2.31 o
   3 -10   4        0.80        0.94      1.17 o
   4 -10   4       12.57       12.45      1.51 o
   5 -10   4        0.05        0.04      1.35 o
   6 -10   4       11.08       11.26      3.25 o
  -7  -9   4        0.84       -0.96      0.96 o
  -6  -9   4       65.08       68.15      2.38 o
  -5  -9   4        4.75        4.38      1.01 o
  -4  -9   4        1.62        2.46      1.77 o
  -3  -9   4        8.82       10.49      0.94 o
  -2  -9   4        0.16        0.53      0.74 o
  -1  -9   4        0.00       -0.64      0.68 o
   0  -9   4       24.69       33.41      1.36 o
   1  -9   4        3.84        7.55      0.95 o
   2  -9   4       78.99       75.67      2.28 o
   3  -9   4       50.44       46.52      1.73 o
   4  -9   4        1.88        1.50      1.21 o
   5  -9   4        0.15        0.46      1.17 o
   6  -9   4        0.01        0.57      1.28 o
   7  -9   4       13.62       13.34      2.58 o
  -8  -8   4        2.02        2.27      1.13 o
  -7  -8   4       29.73       27.65      2.01 o
  -6  -8   4        2.24        1.07      0.79 o
  -5  -8   4       13.73       16.97      1.37 o
  -4  -8   4       18.58       19.63      1.26 o
  -3  -8   4        0.81        0.05      0.66 o
  -2  -8   4      174.25      173.19      3.35 o
  -1  -8   4      137.34      134.79      2.57 o
   0  -8   4        0.75       -0.66      0.66 o
   1  -8   4       21.36       20.12      1.09 o
   2  -8   4        5.36        2.71      0.82 o
   3  -8   4      146.70      158.75      3.04 o
   4  -8   4       21.47       20.41      1.44 o
   5  -8   4        6.91        8.13      2.04 o
   6  -8   4        5.24        6.69      1.31 o
   7  -8   4       17.81       19.69      1.95 o
   8  -8   4        6.85        9.77      1.73 o
  -8  -7   4        0.87       -0.90      0.96 o
  -7  -7   4       13.04       13.10      0.83 o
  -6  -7   4      141.45      140.20      2.85 o
  -5  -7   4        2.16        2.29      0.76 o
  -4  -7   4        0.03        0.10      0.61 o
  -3  -7   4        9.05       10.49      0.73 o
  -2  -7   4      207.13      200.49      2.94 o
  -1  -7   4        0.17        0.74      0.61 o
   0  -7   4      110.65      111.76      2.15 o
   1  -7   4     1807.14     1831.45     22.21 o
   2  -7   4       13.33       14.22      1.11 o
   3  -7   4       48.36       49.10      1.56 o
   4  -7   4        4.07        4.78      0.93 o
   5  -7   4        5.10        4.12      1.22 o
   6  -7   4       34.75       38.75      1.79 o
   7  -7   4        4.42        3.19      1.34 o
   8  -7   4        3.29        1.72      1.42 o
   9  -7   4       18.73       21.24      3.08 o
  -9  -6   4        3.45        5.56      1.17 o
  -8  -6   4       48.21       51.66      2.84 o
  -7  -6   4       32.44       30.01      1.23 o
  -6  -6   4       24.93       30.20      1.17 o
  -5  -6   4        3.88        6.47      0.77 o
  -4  -6   4        0.01       -0.54      0.54 o
  -3  -6   4       87.78      102.20      2.31 o
  -2  -6   4       71.89       74.87      1.34 o
  -1  -6   4        0.49        1.59      0.47 o
   0  -6   4      638.87      632.19      7.02 o
   1  -6   4      204.77      224.97      2.91 o
   2  -6   4      234.82      234.97      3.28 o
   3  -6   4        9.52        9.99      0.70 o
   4  -6   4       97.17       96.55      1.94 o
   5  -6   4      180.66      163.67      3.01 o
   6  -6   4       24.30       22.05      1.39 o
   7  -6   4      145.80      156.06      5.51 o
   8  -6   4       20.97       23.57      1.85 o
   9  -6   4        0.53        0.84      1.65 o
  -9  -5   4       10.14        8.14      1.22 o
  -8  -5   4        1.23        2.96      1.00 o
  -7  -5   4        9.41       11.01      1.13 o
  -6  -5   4        9.12        8.36      0.63 o
  -5  -5   4       18.30       18.33      0.83 o
  -4  -5   4        4.31        2.74      0.57 o
  -3  -5   4     1391.55     1363.14     15.55 o
  -2  -5   4        4.67        6.24      0.46 o
  -1  -5   4      242.94      249.57      3.07 o
   0  -5   4       10.27       10.46      0.53 o
   1  -5   4     1125.87     1180.79     11.73 o
   2  -5   4       91.95      117.63      1.83 o
   3  -5   4       22.52       19.29      0.79 o
   4  -5   4       58.77       57.90      1.41 o
   5  -5   4       23.56       23.82      1.24 o
   6  -5   4      110.14       99.09      2.21 o
   7  -5   4        2.86        1.79      0.98 o
   8  -5   4       19.21       17.61      1.36 o
   9  -5   4       17.01       15.30      1.99 o
  10  -5   4        5.42        8.55      1.87 o
  -9  -4   4       24.02       24.30      1.87 o
  -8  -4   4       56.47       55.41      1.42 o
  -7  -4   4        2.85        6.51      0.92 o
  -6  -4   4       72.34       78.52      2.28 o
  -5  -4   4      555.76      553.51      8.13 o
  -4  -4   4      178.19      208.21      2.74 o
  -3  -4   4      333.31      320.15      3.39 o
  -2  -4   4       99.96       96.70      1.29 o
  -1  -4   4      142.53      135.80      1.92 o
   0  -4   4     1681.76     1782.28     17.46 o
   1  -4   4      541.91      592.41      6.08 o
   2  -4   4        0.23        1.41      0.41 o
   3  -4   4       96.04      107.01      1.66 o
   4  -4   4      105.72      113.26      1.68 o
   5  -4   4       44.42       39.47      1.34 o
   6  -4   4       11.21        9.28      0.90 o
   7  -4   4        8.05        7.76      1.02 o
   8  -4   4        3.36        1.36      0.95 o
   9  -4   4       24.18       22.89      3.38 o
  10  -4   4       15.80       18.15      3.10 o
 -10  -3   4        0.64        0.99      1.22 o
  -9  -3   4        6.20        6.36      2.14 o
  -8  -3   4        3.86        3.53      0.58 o
  -7  -3   4        3.92        4.36      0.55 o
  -6  -3   4      278.55      268.20      4.22 o
  -5  -3   4       89.60       84.64      1.69 o
  -4  -3   4       83.67       88.55      1.32 o
  -3  -3   4      204.42      212.84      2.72 o
  -2  -3   4      485.82      469.44      4.76 o
  -1  -3   4      322.08      389.04      3.79 o
   0  -3   4     1485.32     1520.34     14.89 o
   1  -3   4      686.15      782.06      8.34 o
   2  -3   4       29.64       36.11      1.01 o
   3  -3   4        5.08        5.08      0.41 o
   4  -3   4      274.78      288.52      3.44 o
   5  -3   4      205.98      218.39      2.80 o
   6  -3   4        9.54        5.50      0.75 o
   7  -3   4      188.35      177.21      3.49 o
   8  -3   4       34.93       39.15      1.85 o
   9  -3   4        5.36        5.36      1.19 o
  10  -3   4        4.13        8.21      1.34 o
 -10  -2   4        7.71        7.43      1.51 o
  -9  -2   4      117.83      116.49      7.30 o
  -8  -2   4      125.68      120.41      2.92 o
  -7  -2   4       91.99       89.10      1.86 o
  -6  -2   4       10.07        9.71      0.63 o
  -5  -2   4      251.62      230.64      3.24 o
  -4  -2   4       51.97       53.05      0.80 o
  -3  -2   4       39.87       60.66      0.94 o
  -2  -2   4      985.19     1063.51     10.33 o
  -1  -2   4      152.59      153.83      1.65 o
   0  -2   4      394.31      512.06      4.91 o
   1  -2   4       60.51       49.24      0.96 o
   2  -2   4     1642.72     1803.93     16.48 o
   3  -2   4       58.66       35.96      0.74 o
   4  -2   4       17.28       21.54      0.71 o
   5  -2   4       20.93       18.92      0.76 o
   6  -2   4      321.99      315.42      4.04 o
   7  -2   4      115.34      107.97      2.38 o
   8  -2   4       39.31       44.10      1.78 o
   9  -2   4       37.88       34.27      1.68 o
  10  -2   4       43.83       51.83      2.06 o
  11  -2   4        2.92        3.53      1.54 o
 -10  -1   4        7.30        7.17      1.31 o
  -9  -1   4        4.69        5.43      1.19 o
  -8  -1   4        0.28       -0.50      1.01 o
  -7  -1   4        0.11        0.35      0.96 o
  -6  -1   4       65.16       67.09      1.52 o
  -5  -1   4      235.05      238.79      2.75 o
  -4  -1   4       32.55       28.24      0.63 o
  -3  -1   4        2.02        0.38      0.20 o
  -2  -1   4     1063.20     1175.77     10.26 o
  -1  -1   4      613.89      688.71      6.15 o
   0  -1   4      532.06      548.29      4.52 o
   1  -1   4     2698.29     2820.44     22.45 o
   2  -1   4     2495.23     2704.14     23.53 o
   3  -1   4      442.61      382.40      3.93 o
   4  -1   4      154.35      154.11      1.84 o
   5  -1   4      519.45      499.69      6.90 o
   6  -1   4        3.76        4.80      0.71 o
   7  -1   4      194.40      174.35      2.80 o
   8  -1   4       16.76       19.67      1.23 o
   9  -1   4        9.38       10.46      1.07 o
  10  -1   4        0.05        0.41      1.30 o
  11  -1   4        1.23        0.54      1.30 o
 -10   0   4        8.08        6.64      1.22 o
  -9   0   4       29.28       32.19      1.81 o
  -8   0   4       62.27       57.60      2.16 o
  -7   0   4       19.30       24.89      1.18 o
  -6   0   4       47.51       42.49      0.91 o
  -5   0   4       14.67       17.84      0.62 o
  -4   0   4     1102.77     1105.59     10.06 o
  -3   0   4      557.30      604.33      5.76 o
  -2   0   4      805.28      773.75      7.26 o
  -1   0   4      545.75      589.12      5.03 o
   0   0   4     1104.58     1129.19      9.03 o
   1   0   4      418.47      443.07      3.88 o
   2   0   4       29.26       36.49      0.54 o
   3   0   4      464.54      485.10      4.61 o
   4   0   4      935.47      970.74      9.99 o
   5   0   4      118.58      105.09      1.51 o
   6   0   4      287.53      284.91      4.07 o
   7   0   4      113.07      102.59      1.86 o
   8   0   4        0.21        1.09      0.74 o
   9   0   4       63.31       63.36      1.86 o
  10   0   4        4.41        2.52      1.25 o
  11   0   4       57.06       57.73      5.08 o
 -10   1   4       27.62       21.75      1.87 o
  -9   1   4        7.44        5.62      1.19 o
  -8   1   4        1.55        0.23      0.96 o
  -7   1   4        0.83        1.41      0.58 o
  -6   1   4       84.27       87.18      1.59 o
  -5   1   4      660.40      692.32      6.92 o
  -4   1   4      530.69      514.95      5.00 o
  -3   1   4      104.53       88.73      1.11 o
  -2   1   4      340.01      313.62      2.94 o
  -1   1   4     5446.32     5659.01     48.12 o
   0   1   4      404.11      396.63      3.58 o
   1   1   4     3125.29     3256.90     28.91 o
   2   1   4       70.75       60.67      0.84 o
   3   1   4     1581.84     1602.51     15.19 o
   4   1   4       39.37       36.51      0.70 o
   5   1   4      228.02      232.14      2.89 o
   6   1   4      325.74      313.62      3.30 o
   7   1   4       25.25       23.86      0.75 o
   8   1   4      150.60      142.90      2.52 o
   9   1   4        5.18        4.31      1.28 o
  10   1   4        5.42        4.38      1.16 o
  11   1   4        0.10        0.46      1.17 o
 -10   2   4        0.02       -0.26      1.18 o
  -9   2   4        0.20       -0.15      1.11 o
  -8   2   4      115.33      116.52      2.69 o
  -7   2   4       41.63       40.47      1.51 o
  -6   2   4       38.32       44.48      1.17 o
  -5   2   4     1165.59     1140.89     11.76 o
  -4   2   4      872.47      904.13      8.94 o
  -3   2   4      146.50      159.66      1.86 o
  -2   2   4     1091.31     1288.50     11.79 o
  -1   2   4      459.70      427.29      3.81 o
   0   2   4      202.15      253.91      2.33 o
   1   2   4     1625.91     1685.28     14.31 o
   2   2   4      339.59      366.31      3.42 o
   3   2   4       91.62       96.94      1.14 o
   4   2   4      129.42      144.10      1.70 o
   5   2   4        7.91       12.09      0.40 o
   6   2   4       13.81       12.82      0.43 o
   7   2   4       50.01       44.43      0.96 o
   8   2   4        7.36        6.77      0.72 o
   9   2   4       61.02       64.32      2.41 o
  10   2   4       10.23       10.28      1.82 o
  11   2   4       60.10       59.71      2.41 o
 -10   3   4       12.15       10.87      2.89 o
  -9   3   4        0.30       -1.59      3.23 o
  -8   3   4       44.59       40.80      1.67 o
  -7   3   4      283.49      264.71      5.00 o
  -6   3   4       43.39       49.40      1.28 o
  -5   3   4      158.36      154.99      1.95 o
  -4   3   4      135.31      109.78      1.41 o
  -3   3   4       27.25       22.72      0.59 o
  -2   3   4     1256.82     1354.01     12.95 o
  -1   3   4     2428.28     2715.45     25.62 o
   0   3   4      939.77     1019.69      9.23 o
   1   3   4       59.54       57.42      0.71 o
   2   3   4       49.97       44.66      0.69 o
   3   3   4     1512.38     1776.38     17.87 o
   4   3   4     1156.11     1199.74     14.46 o
   5   3   4       23.43       14.75      0.39 o
   6   3   4      295.08      283.20      4.16 o
   7   3   4       12.58       13.89      0.69 o
   8   3   4      121.37      106.91      2.04 o
   9   3   4       80.76       79.92      1.95 o
  10   3   4        0.20        0.29      0.85 o
  11   3   4       22.35       23.24      1.47 o
 -10   4   4        5.96        4.05      1.51 o
  -9   4   4        1.71        2.34      1.05 o
  -8   4   4       15.39       16.32      1.26 o
  -7   4   4       26.90       19.60      1.31 o
  -6   4   4      227.14      197.76      3.52 o
  -5   4   4      671.80      625.78     11.03 o
  -4   4   4       22.65       23.75      0.74 o
  -3   4   4     1534.12     1617.05     16.52 o
  -2   4   4      852.37      959.34     14.03 o
  -1   4   4     1040.74     1075.24     10.37 o
   0   4   4       11.27       16.35      0.47 o
   1   4   4       96.40      113.55      1.34 o
   2   4   4     3817.31     4102.68     41.25 o
   3   4   4      792.61      923.85      9.39 o
   4   4   4      206.42      167.59      1.86 o
   5   4   4       73.10       57.72      1.07 o
   6   4   4      894.09      879.49     11.92 o
   7   4   4      195.38      171.36      3.74 o
   8   4   4       16.65       15.78      0.80 o
   9   4   4       11.37       11.04      1.11 o
  10   4   4       12.63        9.97      1.76 o
  11   4   4        9.17        9.71      1.57 o
 -10   5   4       15.65       15.72      2.11 o
  -9   5   4        5.09        5.05      1.23 o
  -8   5   4       20.61       24.53      1.57 o
  -7   5   4       13.05       11.07      1.18 o
  -6   5   4        0.11        1.92      0.75 o
  -5   5   4       63.90       60.51      1.52 o
  -4   5   4        0.06        0.15      0.40 o
  -3   5   4      115.61      123.08      1.78 o
  -2   5   4       36.25       43.94      0.94 o
  -1   5   4       12.53        6.88      0.44 o
   0   5   4        9.65       12.79      0.44 o
   1   5   4       12.82        9.21      0.33 o
   2   5   4      117.94      111.35      1.31 o
   3   5   4      791.53      933.89      8.84 o
   4   5   4      258.02      300.81      3.38 o
   5   5   4      935.95      903.19     10.80 o
   6   5   4       89.02       85.60      1.62 o
   7   5   4       12.73        9.16      0.50 o
   8   5   4       39.10       33.79      1.08 o
   9   5   4      131.99      126.87      3.07 o
  10   5   4        2.42        3.49      1.26 o
  11   5   4        0.03       -0.71      1.18 o
  -9   6   4        5.72        6.15      2.09 o
  -8   6   4       18.74       19.60      1.85 o
  -7   6   4        9.09        8.68      1.11 o
  -6   6   4        4.58        7.62      0.92 o
  -5   6   4      204.78      206.15      3.32 o
  -4   6   4       62.47       53.29      1.29 o
  -3   6   4       20.86       17.31      0.69 o
  -2   6   4       36.97       33.58      0.93 o
  -1   6   4      331.78      323.39      3.48 o
   0   6   4      104.36       81.08      1.47 o
   1   6   4      622.17      648.14      6.39 o
   2   6   4     2218.69     2423.16     24.40 o
   3   6   4        0.06        1.52      0.35 o
   4   6   4      173.59      170.60      2.39 o
   5   6   4        7.96        9.74      0.43 o
   6   6   4      435.67      433.74      6.00 o
   7   6   4        0.22        0.65      0.32 o
   8   6   4       62.59       60.81      1.29 o
   9   6   4        1.38        1.02      0.95 o
  10   6   4        0.41        1.64      1.52 o
  11   6   4        5.98        9.19      1.34 o
  -9   7   4        8.60        9.96      1.92 o
  -8   7   4        9.43       12.67      1.95 o
  -7   7   4       14.38       16.08      1.28 o
  -6   7   4        7.96        6.95      1.01 o
  -5   7   4      110.91      111.10      2.32 o
  -4   7   4      132.56      119.50      2.32 o
  -3   7   4      232.32      220.77      5.32 o
  -2   7   4        1.34        2.44      0.55 o
  -1   7   4       72.47       62.16      1.18 o
   0   7   4       19.79       17.48      0.61 o
   1   7   4     1380.81     1521.76     15.57 o
   2   7   4      461.31      461.73      4.99 o
   3   7   4      116.66      124.02      1.65 o
   4   7   4     1000.67      993.74     11.80 o
   5   7   4      439.74      426.75      6.90 o
   6   7   4       48.67       47.65      1.12 o
   7   7   4       24.40       23.20      0.64 o
   8   7   4        6.72        5.86      0.43 o
   9   7   4       24.13       22.86      0.97 o
  10   7   4        4.41        5.08      0.66 o
  -9   8   4        2.40        0.71      1.88 o
  -8   8   4       32.70       40.41      2.73 o
  -7   8   4        3.95        4.01      1.24 o
  -6   8   4       21.56       24.94      1.44 o
  -5   8   4        7.80        8.13      0.96 o
  -4   8   4       17.52       13.72      0.98 o
  -3   8   4       42.77       45.77      1.29 o
  -2   8   4       53.04       45.69      1.12 o
  -1   8   4      291.61      295.52      3.36 o
   0   8   4       45.36       35.33      0.94 o
   1   8   4      416.63      409.07      4.95 o
   2   8   4        5.52        4.09      0.44 o
   3   8   4       41.32       32.41      1.05 o
   4   8   4      483.36      469.44      5.45 o
   5   8   4       18.99       16.88      0.81 o
   6   8   4        6.94        5.53      0.52 o
   7   8   4       67.78       65.79      1.43 o
   8   8   4       52.59       46.01      1.40 o
   9   8   4       20.28       22.07      2.70 o
  10   8   4       14.25       16.52      2.16 o
  -8   9   4        0.02        0.54      1.75 o
  -7   9   4        0.00        0.53      1.29 o
  -6   9   4        0.02        1.66      1.24 o
  -5   9   4        1.13        1.19      1.15 o
  -4   9   4       38.65       35.42      1.62 o
  -3   9   4      142.88      134.33      2.93 o
  -2   9   4        0.06        0.27      0.64 o
  -1   9   4       97.60       96.33      2.00 o
   0   9   4       55.42       51.75      1.40 o
   1   9   4        6.84        5.47      0.58 o
   2   9   4        1.23        0.87      0.46 o
   3   9   4        1.81       -0.04      0.43 o
   4   9   4       16.00       14.81      0.70 o
   5   9   4        4.92        8.09      0.71 o
   6   9   4        0.96        0.01      0.48 o
   7   9   4        2.05        1.82      0.83 o
   8   9   4        1.75        1.75      0.47 o
   9   9   4        1.66        1.06      1.06 o
  -7  10   4        0.65        0.51      1.32 o
  -6  10   4        3.03        4.39      1.44 o
  -5  10   4        4.86        6.11      1.24 o
  -4  10   4        0.40        0.00      0.96 o
  -3  10   4        5.69        3.02      1.04 o
  -2  10   4       53.34       54.19      1.75 o
  -1  10   4       99.34       90.87      2.04 o
   0  10   4       20.31       23.50      1.06 o
   1  10   4       25.84       22.93      1.00 o
   2  10   4      103.80       97.60      2.19 o
   3  10   4       98.56       92.56      1.98 o
   4  10   4        0.59       -0.50      0.50 o
   5  10   4       10.73       10.25      0.83 o
   6  10   4       69.64       71.64      1.83 o
   7  10   4        0.24        0.27      0.56 o
   8  10   4       23.84       22.69      0.95 o
   9  10   4        0.17       -0.62      1.10 o
  -7  11   4        2.64       -2.90      2.90 o
  -6  11   4        1.93        4.72      1.56 o
  -5  11   4        3.97        5.46      1.34 o
  -4  11   4        5.67        3.78      1.22 o
  -3  11   4        2.28        1.66      1.06 o
  -2  11   4        0.55       -0.92      0.92 o
  -1  11   4        7.86        5.45      0.92 o
   0  11   4        3.26        1.36      0.78 o
   1  11   4      125.65      122.04      2.67 o
   2  11   4        0.47        2.06      0.68 o
   3  11   4        7.48        6.57      0.86 o
   4  11   4        3.56        5.35      0.73 o
   5  11   4       18.83       14.09      1.23 o
   6  11   4        0.78        2.26      0.80 o
   7  11   4        4.81        2.77      0.79 o
   8  11   4        1.04        1.50      0.65 o
  -6  12   4        6.01        4.68      2.52 o
  -5  12   4        6.87        3.09      1.44 o
  -4  12   4        0.00       -1.16      1.16 o
  -3  12   4        0.10       -1.15      1.15 o
  -2  12   4        3.72        2.74      1.13 o
  -1  12   4       32.04       33.04      1.64 o
   0  12   4       64.52       65.68      3.22 o
   1  12   4        5.53        6.61      0.99 o
   2  12   4       34.60       41.67      1.75 o
   3  12   4        3.67        2.51      0.83 o
   4  12   4       83.18       89.07      2.84 o
   5  12   4       35.81       36.63      2.33 o
   6  12   4        0.01       -1.71      1.76 o
   7  12   4        1.29        0.77      0.82 o
   8  12   4        9.91       10.83      1.30 o
  -5  13   4        0.01       -1.51      1.51 o
  -4  13   4       10.26       12.44      1.63 o
  -3  13   4       10.11       13.14      1.57 o
  -2  13   4       14.11       13.31      1.66 o
  -1  13   4        0.77        0.02      1.38 o
   0  13   4        3.17        5.62      1.09 o
   1  13   4        3.48        2.82      1.11 o
   2  13   4        9.13        8.33      1.13 o
   3  13   4        1.99        4.45      0.97 o
   4  13   4       14.70       15.46      1.58 o
   5  13   4        2.91        3.14      1.15 o
   6  13   4        2.21        1.82      1.01 o
   7  13   4       44.66       49.92      3.23 o
  -4  14   4        0.21       -1.93      2.64 o
  -3  14   4        0.93        2.69      1.66 o
  -2  14   4        4.62        4.14      1.54 o
  -1  14   4        1.00        0.71      1.32 o
   0  14   4       19.88       25.17      2.31 o
   1  14   4        7.60        4.80      1.23 o
   2  14   4        2.39        1.02      0.97 o
   3  14   4        0.41        0.17      0.93 o
   4  14   4        7.19        7.16      2.11 o
   5  14   4       19.11       21.24      1.79 o
  -1  15   4       22.03       23.91      2.66 o
   0  15   4        2.80        1.70      1.87 o
   1  15   4        2.35        1.47      1.64 o
   2  15   4       10.14       12.24      2.19 o
   3  15   4        0.34       -0.79      1.13 o
  -2 -12   5        9.65        5.86      1.28 o
  -1 -12   5        2.49        3.55      3.19 o
   0 -12   5        2.58        1.14      1.78 o
   1 -12   5       18.61       15.32      2.40 o
   2 -12   5        9.55       10.83      4.24 o
  -4 -11   5        0.55       -0.02      1.39 o
  -3 -11   5        0.02        0.13      1.23 o
  -2 -11   5        4.05        2.70      1.12 o
  -1 -11   5       10.60       11.82      1.43 o
   0 -11   5        2.29        2.97      1.46 o
   1 -11   5        3.68       -0.74      1.46 o
   2 -11   5        8.99       10.87      1.73 o
   3 -11   5        0.69        3.59      1.64 o
   4 -11   5        4.17        6.61      1.81 o
   5 -11   5        3.66        6.63      3.10 o
  -5 -10   5        4.63        4.76      1.18 o
  -4 -10   5        5.61        6.93      1.78 o
  -3 -10   5       40.09       33.79      1.72 o
  -2 -10   5        6.70        7.80      1.08 o
  -1 -10   5       23.03       23.85      1.69 o
   0 -10   5        1.87        1.29      1.57 o
   1 -10   5        3.47        4.01      1.22 o
   2 -10   5       43.32       42.23      2.01 o
   3 -10   5        9.90       12.34      1.70 o
   4 -10   5       20.51       19.24      1.68 o
   5 -10   5        0.13        0.04      1.37 o
   6 -10   5        1.36        0.19      1.46 o
  -6  -9   5       16.91       16.76      1.38 o
  -5  -9   5        9.56        7.86      1.59 o
  -4  -9   5        1.76        0.78      0.96 o
  -3  -9   5       10.34        8.12      0.95 o
  -2  -9   5        0.26       -0.91      1.21 o
  -1  -9   5        5.03        5.15      0.98 o
   0  -9   5       16.21       12.66      1.08 o
   1  -9   5      421.99      414.91      6.30 o
   2  -9   5       40.53       37.56      1.58 o
   3  -9   5       12.71       18.28      1.52 o
   4  -9   5        7.67        9.20      1.43 o
   5  -9   5       72.71       80.31      2.73 o
   6  -9   5       16.99       17.89      2.18 o
   7  -9   5        0.01        0.98      1.56 o
  -7  -8   5        0.04       -0.28      0.78 o
  -6  -8   5       34.92       29.62      1.59 o
  -5  -8   5        1.08        2.72      0.87 o
  -4  -8   5        4.11        6.31      1.02 o
  -3  -8   5        1.04        1.79      0.75 o
  -2  -8   5       17.48       24.93      1.33 o
  -1  -8   5       66.49       64.29      1.76 o
   0  -8   5      243.94      214.26      3.66 o
   1  -8   5        2.80        2.49      0.79 o
   2  -8   5       90.41       91.39      2.02 o
   3  -8   5        0.54        0.92      0.93 o
   4  -8   5       57.15       59.53      2.17 o
   5  -8   5        0.57       -0.11      1.14 o
   6  -8   5        0.50       -0.76      1.11 o
   7  -8   5       46.99       51.52      4.34 o
   8  -8   5        1.25        2.44      2.13 o
  -8  -7   5        4.62        3.25      1.22 o
  -7  -7   5       60.08       65.17      2.15 o
  -6  -7   5        2.14        1.13      0.77 o
  -5  -7   5       75.56       72.66      2.22 o
  -4  -7   5       38.75       34.52      1.18 o
  -3  -7   5      182.67      173.56      3.26 o
  -2  -7   5       68.64       65.11      1.64 o
  -1  -7   5       21.19       21.74      1.05 o
   0  -7   5      276.90      260.48      4.12 o
   1  -7   5      293.46      293.89      4.11 o
   2  -7   5        4.28        3.04      0.74 o
   3  -7   5       63.46       49.70      1.65 o
   4  -7   5       22.88       24.36      1.43 o
   5  -7   5       29.92       31.40      2.41 o
   6  -7   5        3.45        3.55      1.22 o
   7  -7   5        2.94        4.44      1.47 o
   8  -7   5       48.24       53.83      2.59 o
  -8  -6   5       27.36       25.09      1.99 o
  -7  -6   5        0.42        0.35      0.95 o
  -6  -6   5        1.46        2.03      0.61 o
  -5  -6   5       40.48       50.17      1.48 o
  -4  -6   5      132.65      123.49      2.13 o
  -3  -6   5      196.95      197.13      3.21 o
  -2  -6   5       32.27       24.74      0.94 o
  -1  -6   5       79.25       80.00      1.64 o
   0  -6   5      822.60      780.93     10.32 o
   1  -6   5      330.45      289.21      3.96 o
   2  -6   5       27.97       24.69      1.01 o
   3  -6   5       13.26       17.41      0.94 o
   4  -6   5       58.07       60.13      1.73 o
   5  -6   5        4.10        0.67      0.97 o
   6  -6   5       60.32       55.11      2.02 o
   7  -6   5       24.04       25.89      1.90 o
   8  -6   5        2.84        2.09      1.36 o
   9  -6   5        1.06       -1.63      1.63 o
  -9  -5   5        0.03        0.50      1.05 o
  -8  -5   5        0.01        0.19      0.99 o
  -7  -5   5        0.56        1.02      0.65 o
  -6  -5   5        2.38        3.52      0.59 o
  -5  -5   5      125.99      105.88      2.96 o
  -4  -5   5        9.19        5.01      0.52 o
  -3  -5   5       17.02       19.16      0.73 o
  -2  -5   5       19.71       15.89      0.59 o
  -1  -5   5      224.28      222.13      3.33 o
   0  -5   5      421.71      421.31      5.33 o
   1  -5   5      474.18      487.52      6.29 o
   2  -5   5      454.16      451.94      5.25 o
   3  -5   5      218.08      212.52      2.87 o
   4  -5   5       44.27       38.57      1.23 o
   5  -5   5        2.19        0.90      0.80 o
   6  -5   5        7.59        9.73      1.03 o
   7  -5   5        0.87        0.29      1.01 o
   8  -5   5       17.83       15.11      1.51 o
   9  -5   5        1.30        1.07      1.81 o
  10  -5   5        1.01        2.54      3.21 o
  -9  -4   5       16.99       18.69      1.78 o
  -8  -4   5       28.08       27.96      2.22 o
  -7  -4   5       54.37       54.67      1.49 o
  -6  -4   5       21.90       19.96      1.97 o
  -5  -4   5        6.91        6.88      0.91 o
  -4  -4   5       30.00       28.69      0.77 o
  -3  -4   5       61.42       57.18      1.00 o
  -2  -4   5       43.21       55.22      0.98 o
  -1  -4   5       89.89       88.27      1.32 o
   0  -4   5       37.82       37.27      0.95 o
   1  -4   5      124.63      119.48      1.67 o
   2  -4   5      491.35      514.37      5.80 o
   3  -4   5        0.60        0.23      0.48 o
   4  -4   5        4.61        2.86      0.72 o
   5  -4   5      345.98      348.74      5.00 o
   6  -4   5       57.10       51.02      1.63 o
   7  -4   5       36.84       37.16      1.79 o
   8  -4   5        1.73        2.79      0.97 o
   9  -4   5        1.41        1.71      1.24 o
  10  -4   5        8.20        6.53      1.68 o
  -9  -3   5        4.30        7.09      1.41 o
  -8  -3   5        1.77        1.30      0.57 o
  -7  -3   5        1.68        3.33      0.80 o
  -6  -3   5        2.23        1.07      0.50 o
  -5  -3   5      178.33      145.32      2.62 o
  -4  -3   5      184.74      167.95      2.09 o
  -3  -3   5        2.50        1.99      0.48 o
  -2  -3   5       49.98       40.41      0.80 o
  -1  -3   5       52.40       81.52      1.12 o
   0  -3   5        1.66        4.10      0.47 o
   1  -3   5      171.85      159.10      1.98 o
   2  -3   5      206.51      233.64      2.71 o
   3  -3   5      297.17      258.85      2.96 o
   4  -3   5       56.60       55.76      1.07 o
   5  -3   5      400.92      381.64      5.29 o
   6  -3   5        9.81        9.00      0.86 o
   7  -3   5      324.45      305.95      5.16 o
   8  -3   5        0.03       -0.53      1.02 o
   9  -3   5        0.39        0.60      1.10 o
  10  -3   5        8.33        8.73      1.39 o
  -9  -2   5       20.93       26.78      1.39 o
  -8  -2   5       13.20       16.49      0.91 o
  -7  -2   5      181.53      175.08      3.12 o
  -6  -2   5        0.03        0.02      0.74 o
  -5  -2   5        1.20        0.34      0.48 o
  -4  -2   5      172.59      162.73      2.03 o
  -3  -2   5        0.01       -0.26      0.26 o
  -2  -2   5       57.26       43.15      0.78 o
  -1  -2   5      371.84      409.46      3.98 o
   0  -2   5      376.18      380.06      3.78 o
   1  -2   5       46.18       67.93      1.24 o
   2  -2   5      373.89      467.12      4.57 o
   3  -2   5       92.47       99.52      1.50 o
   4  -2   5      319.92      329.41      3.81 o
   5  -2   5       21.36       18.98      0.71 o
   6  -2   5       67.91       66.72      2.43 o
   7  -2   5        6.12        6.39      0.88 o
   8  -2   5        2.76        2.78      1.25 o
   9  -2   5        0.16       -0.10      0.95 o
  10  -2   5       18.20       17.44      1.46 o
  11  -2   5       32.35       40.68      2.67 o
 -10  -1   5        0.54       -0.81      0.92 o
  -9  -1   5       15.86       13.68      1.58 o
  -8  -1   5        2.30        0.92      1.14 o
  -7  -1   5       16.97       14.54      0.85 o
  -6  -1   5       23.04       20.59      0.93 o
  -5  -1   5       11.12       13.37      0.51 o
  -4  -1   5        3.30        3.24      0.33 o
  -3  -1   5      303.89      336.27      3.81 o
  -2  -1   5       57.37       66.38      1.05 o
  -1  -1   5     1394.15     1532.91     13.47 o
   0  -1   5       48.66       51.75      0.78 o
   1  -1   5     1102.72     1130.61     10.67 o
   2  -1   5     1476.03     1617.08     14.24 o
   3  -1   5     1520.19     1621.46     16.55 o
   4  -1   5       43.73       32.82      0.84 o
   5  -1   5        7.96        9.04      0.59 o
   6  -1   5       15.40       15.63      0.74 o
   7  -1   5      160.28      157.71      2.98 o
   8  -1   5      117.93      116.51      2.86 o
   9  -1   5        6.24        5.37      1.33 o
  10  -1   5       19.24       24.53      1.46 o
  11  -1   5        5.21        2.92      1.52 o
 -10   0   5       25.94       26.18      1.72 o
  -9   0   5        3.81        3.60      1.09 o
  -8   0   5       16.82       18.71      1.65 o
  -7   0   5       24.48       23.02      1.06 o
  -6   0   5       42.21       42.23      1.09 o
  -5   0   5       86.82       93.37      1.52 o
  -4   0   5     1134.20     1125.37     11.00 o
  -3   0   5      468.57      541.89      5.45 o
  -2   0   5        3.14       -0.12      0.24 o
  -1   0   5      340.60      328.86      3.11 o
   0   0   5      477.21      477.48      4.17 o
   1   0   5     1003.06      990.59      8.42 o
   2   0   5      306.38      316.46      3.16 o
   3   0   5      488.26      505.59      4.84 o
   4   0   5      376.69      377.08      3.72 o
   5   0   5        0.15       -0.36      0.37 o
   6   0   5       41.35       41.53      1.13 o
   7   0   5      128.93      127.91      2.24 o
   8   0   5       42.70       38.81      1.57 o
   9   0   5        4.16        3.25      0.86 o
  10   0   5       36.07       37.88      2.31 o
  11   0   5        4.55        5.34      1.48 o
 -10   1   5        4.81        2.60      1.22 o
  -9   1   5       31.95       28.30      2.37 o
  -8   1   5       78.77       71.73      3.54 o
  -7   1   5       14.81       12.01      1.08 o
  -6   1   5       84.33       80.42      1.72 o
  -5   1   5       99.26      103.68      1.56 o
  -4   1   5       37.85       25.06      0.66 o
  -3   1   5       17.38       13.85      0.44 o
  -2   1   5      999.96     1065.11      9.43 o
  -1   1   5      807.05      863.06      7.69 o
   0   1   5        4.86        6.26      0.43 o
   1   1   5      131.11      134.18      1.35 o
   2   1   5      292.57      298.40      3.31 o
   3   1   5      228.19      249.17      2.65 o
   4   1   5      846.49      863.84      8.94 o
   5   1   5        9.59        7.67      0.46 o
   6   1   5      605.99      611.01      6.69 o
   7   1   5      171.90      162.52      2.52 o
   8   1   5      256.15      230.27      4.31 o
   9   1   5       30.51       30.01      1.26 o
  10   1   5        3.75        1.20      1.16 o
  11   1   5        5.98        4.53      1.34 o
 -10   2   5        6.67        6.14      1.47 o
  -9   2   5        1.95        2.20      2.28 o
  -8   2   5        0.49        0.26      1.37 o
  -7   2   5        2.16        0.57      0.78 o
  -6   2   5       19.70       15.15      0.86 o
  -5   2   5      443.05      425.33      4.70 o
  -4   2   5       37.98       38.33      0.85 o
  -3   2   5     1275.01     1349.78     13.16 o
  -2   2   5      142.14      173.73      1.88 o
  -1   2   5      264.01      269.24      2.70 o
   0   2   5      242.20      273.58      2.55 o
   1   2   5        5.86        9.57      0.33 o
   2   2   5     3913.79     4187.33     39.34 o
   3   2   5      219.16      238.25      2.68 o
   4   2   5      979.39      975.59     10.88 o
   5   2   5      353.13      344.04      4.10 o
   6   2   5     1263.51     1254.35     13.97 o
   7   2   5      187.01      186.50      2.92 o
   8   2   5       14.58       14.57      0.71 o
   9   2   5       25.52       27.19      1.84 o
  10   2   5       41.97       35.56      1.96 o
  11   2   5       11.93        9.88      1.36 o
 -10   3   5        9.82        9.79      1.66 o
  -9   3   5       17.14       14.28      1.67 o
  -8   3   5      107.41      116.96      2.89 o
  -7   3   5        1.57        1.76      1.38 o
  -6   3   5       92.69       88.21      2.00 o
  -5   3   5       93.93       98.18      1.55 o
  -4   3   5      643.12      624.15      7.39 o
  -3   3   5       38.44       38.52      0.76 o
  -2   3   5       64.65       96.34      1.23 o
  -1   3   5        4.09        1.27      0.23 o
   0   3   5       74.46       99.66      1.28 o
   1   3   5       28.71       46.05      0.71 o
   2   3   5      235.45      244.77      2.55 o
   3   3   5     1376.75     1485.93     15.03 o
   4   3   5        0.06       -0.11      0.22 o
   5   3   5      314.71      304.71      3.62 o
   6   3   5       52.17       58.73      1.11 o
   7   3   5       56.76       64.74      1.60 o
   8   3   5        5.38        5.56      0.67 o
   9   3   5      242.48      245.12      4.52 o
  10   3   5        9.96        8.52      1.53 o
  11   3   5        4.49        4.03      1.57 o
 -10   4   5        0.49       -0.20      1.42 o
  -9   4   5       35.12       30.84      1.64 o
  -8   4   5       18.91       17.17      1.97 o
  -7   4   5       68.51       67.65      2.18 o
  -6   4   5      125.00      117.30      2.47 o
  -5   4   5      417.75      446.81      5.87 o
  -4   4   5       51.33       54.17      1.10 o
  -3   4   5       47.87       43.15      0.84 o
  -2   4   5      314.96      373.74      4.15 o
  -1   4   5      911.51      906.90      8.83 o
   0   4   5      488.71      459.86      4.62 o
   1   4   5       55.46       69.29      0.98 o
   2   4   5     2570.94     2764.01     26.05 o
   3   4   5       94.88       94.63      1.33 o
   4   4   5      235.51      230.87      2.37 o
   5   4   5        3.68        5.17      0.33 o
   6   4   5      579.03      605.83      9.87 o
   7   4   5        6.80        5.37      0.63 o
   8   4   5       45.28       36.18      1.56 o
   9   4   5        1.48        3.18      0.87 o
  10   4   5       10.11       11.41      1.59 o
  11   4   5        1.57        3.69      1.39 o
  -9   5   5       48.20       49.29      2.17 o
  -8   5   5       71.02       79.56      2.57 o
  -7   5   5      104.45      103.12      2.84 o
  -6   5   5        0.96        1.10      0.90 o
  -5   5   5       55.97       56.23      1.51 o
  -4   5   5        9.31        8.60      0.57 o
  -3   5   5      576.91      571.16      6.23 o
  -2   5   5        0.40       -0.30      0.37 o
  -1   5   5      211.98      206.01      2.34 o
   0   5   5      434.77      460.21      5.37 o
   1   5   5      129.11      134.61      1.85 o
   2   5   5       37.68       33.90      0.71 o
   3   5   5      120.52       97.42      1.37 o
   4   5   5      168.82      192.77      2.37 o
   5   5   5     1300.02     1351.45     16.28 o
   6   5   5       13.97       12.64      0.70 o
   7   5   5        7.26        9.13      0.57 o
   8   5   5        4.79        5.82      1.63 o
   9   5   5       60.80       61.60      1.97 o
  10   5   5        0.43       -0.32      1.13 o
  11   5   5        0.66        2.25      1.34 o
  -9   6   5       20.02       23.44      1.71 o
  -8   6   5       19.86       27.30      1.73 o
  -7   6   5       16.42       16.42      1.43 o
  -6   6   5       57.49       68.36      1.99 o
  -5   6   5        0.66       -0.14      0.95 o
  -4   6   5       81.67       65.53      1.61 o
  -3   6   5       19.45       18.06      0.97 o
  -2   6   5      200.70      175.04      2.30 o
  -1   6   5       74.82       69.34      1.21 o
   0   6   5      780.27      758.65      8.00 o
   1   6   5      152.31      138.50      1.69 o
   2   6   5      478.50      448.31      4.52 o
   3   6   5      555.66      576.49      6.81 o
   4   6   5       12.43       12.27      0.48 o
   5   6   5       66.82       62.91      1.25 o
   6   6   5       15.18       16.25      0.84 o
   7   6   5       97.88      102.26      2.00 o
   8   6   5        8.15        7.82      0.57 o
   9   6   5       26.03       28.31      1.02 o
  10   6   5       16.77       21.86      1.25 o
  11   6   5        2.27        1.24      1.20 o
  -9   7   5        6.32        6.36      1.81 o
  -8   7   5       34.25       28.70      1.91 o
  -7   7   5       28.78       31.93      1.57 o
  -6   7   5        4.96        5.57      1.52 o
  -5   7   5        0.74       -0.72      0.72 o
  -4   7   5        0.03       -0.67      0.67 o
  -3   7   5      270.91      267.79      3.97 o
  -2   7   5      368.37      344.94      4.39 o
  -1   7   5      560.38      553.10      6.56 o
   0   7   5      166.72      176.44      2.13 o
   1   7   5       51.38       48.08      0.91 o
   2   7   5        7.21        9.38      0.42 o
   3   7   5       79.08       83.33      1.73 o
   4   7   5      132.69      136.08      1.85 o
   5   7   5        1.61        1.06      0.36 o
   6   7   5        0.12       -0.02      0.38 o
   7   7   5        3.26        2.75      0.66 o
   8   7   5       44.84       37.88      1.06 o
   9   7   5        0.49        0.61      0.53 o
  10   7   5       15.58       14.03      0.95 o
  -8   8   5        0.74        1.32      1.65 o
  -7   8   5        4.04        5.09      1.35 o
  -6   8   5        9.67        8.81      1.14 o
  -5   8   5        0.06        1.17      0.83 o
  -4   8   5       38.49       38.73      1.39 o
  -3   8   5       22.99       19.65      1.04 o
  -2   8   5       50.20       57.26      1.40 o
  -1   8   5        7.36        6.94      0.76 o
   0   8   5      192.68      187.46      2.92 o
   1   8   5       28.02       25.90      1.12 o
   2   8   5       30.05       30.91      0.84 o
   3   8   5      375.59      348.88      4.26 o
   4   8   5      216.27      218.98      3.07 o
   5   8   5       18.54       18.93      0.88 o
   6   8   5       72.21       68.77      1.39 o
   7   8   5       25.73       23.00      0.90 o
   8   8   5      139.01      135.92      2.54 o
   9   8   5        3.18        4.14      0.63 o
  10   8   5       62.01       62.04      1.86 o
  -8   9   5        7.06        2.28      1.74 o
  -7   9   5        3.72        4.51      1.55 o
  -6   9   5       79.66       81.15      2.92 o
  -5   9   5       28.98       27.30      1.50 o
  -4   9   5       39.99       38.88      1.67 o
  -3   9   5        0.01       -0.82      0.82 o
  -2   9   5        8.35        7.43      0.83 o
  -1   9   5      169.89      167.04      2.59 o
   0   9   5      132.96      127.07      2.09 o
   1   9   5       52.25       57.15      1.31 o
   2   9   5       52.25       49.94      1.21 o
   3   9   5       97.14       93.10      1.73 o
   4   9   5       69.84       63.67      1.47 o
   5   9   5       58.56       58.55      1.61 o
   6   9   5        0.99        0.01      0.48 o
   7   9   5        4.78        4.27      0.59 o
   8   9   5       21.78       22.46      0.96 o
   9   9   5       16.47       13.13      0.90 o
  10   9   5        1.53        1.67      0.96 o
  -7  10   5        3.96        7.26      1.89 o
  -6  10   5        0.32       -1.16      1.31 o
  -5  10   5        0.08        0.25      1.02 o
  -4  10   5        1.22        0.97      1.06 o
  -3  10   5       89.89       89.80      2.47 o
  -2  10   5       52.03       52.34      1.85 o
  -1  10   5       50.10       46.27      1.34 o
   0  10   5       40.18       35.68      1.14 o
   1  10   5        0.59       -0.56      0.59 o
   2  10   5       10.11        7.47      0.78 o
   3  10   5        3.00        0.98      0.58 o
   4  10   5       55.86       63.35      1.54 o
   5  10   5        2.83        2.30      0.65 o
   6  10   5       78.42       76.87      1.93 o
   7  10   5       17.06       18.56      0.80 o
   8  10   5       36.59       38.59      1.59 o
   9  10   5       28.66       29.10      1.67 o
  -7  11   5        0.20        1.05      2.18 o
  -6  11   5        0.00       -0.37      1.43 o
  -5  11   5       23.17       25.20      3.18 o
  -4  11   5        0.84        0.74      1.15 o
  -3  11   5       59.44       55.11      2.10 o
  -2  11   5       27.91       26.20      1.54 o
  -1  11   5        9.10       12.23      0.91 o
   0  11   5        2.59       -0.06      0.63 o
   1  11   5      118.27      123.48      2.70 o
   2  11   5        0.06        0.12      0.61 o
   3  11   5        0.01       -0.31      0.66 o
   4  11   5       36.78       37.99      2.30 o
   5  11   5        7.16        6.85      2.49 o
   6  11   5        0.22       -0.76      2.41 o
   7  11   5       37.01       38.01      1.67 o
   8  11   5        0.21       -0.04      0.96 o
  -6  12   5        6.05        6.42      1.79 o
  -5  12   5        0.00       -0.34      1.36 o
  -4  12   5        4.34        3.37      1.38 o
  -3  12   5        1.45       -0.24      2.14 o
  -2  12   5       17.46       18.97      1.46 o
  -1  12   5       43.17       43.51      1.82 o
   0  12   5       34.21       31.83      1.33 o
   1  12   5       72.64       79.52      2.20 o
   2  12   5        9.13        8.77      1.03 o
   3  12   5        0.01       -0.45      0.72 o
   4  12   5      170.00      167.17      3.52 o
   5  12   5       26.83       27.93      1.69 o
   6  12   5        0.87        0.09      1.95 o
   7  12   5        2.34        1.79      1.01 o
   8  12   5       15.92       17.08      1.72 o
  -5  13   5        0.85       -0.56      1.41 o
  -4  13   5        4.78        4.25      1.79 o
  -3  13   5        0.13        1.01      1.33 o
  -2  13   5        0.99        0.33      1.17 o
  -1  13   5        1.35        1.14      1.22 o
   0  13   5        1.03        0.04      1.18 o
   1  13   5        1.16       -0.93      0.93 o
   2  13   5        0.32       -0.65      0.89 o
   3  13   5        4.45        5.50      0.97 o
   4  13   5        1.01        0.87      1.16 o
   5  13   5        7.36        5.85      1.23 o
   6  13   5       19.18       20.21      1.53 o
   7  13   5        6.79        9.14      1.19 o
  -4  14   5       10.17       15.28      2.37 o
  -3  14   5        7.51       11.37      1.95 o
  -2  14   5        6.80        4.80      1.61 o
  -1  14   5        0.37        0.33      2.18 o
   0  14   5       29.76       31.72      2.52 o
   1  14   5        0.02       -0.05      0.90 o
   2  14   5        4.53        2.93      1.09 o
   3  14   5        0.55        0.59      1.33 o
   4  14   5       15.07       17.23      1.74 o
   5  14   5        1.46        1.27      1.18 o
   6  14   5        1.19        1.80      0.92 o
  -2  15   5       23.98       28.62      3.87 o
  -1  15   5        4.65        3.34      1.99 o
   0  15   5        7.79        6.68      2.05 o
   1  15   5       17.72       17.07      2.13 o
   2  15   5        0.01       -1.05      1.22 o
   3  15   5        2.02        0.14      0.84 o
   4  15   5       25.21       24.40      2.13 o
  -3 -11   6        0.39       -0.73      1.25 o
  -2 -11   6        2.99        1.91      1.64 o
  -1 -11   6        0.09       -1.02      1.09 o
   0 -11   6       14.27        8.36      1.96 o
   1 -11   6        3.12       -0.66      1.80 o
   2 -11   6        1.07        0.05      1.51 o
   3 -11   6       14.40       18.47      2.05 o
   4 -11   6       11.30       12.69      2.61 o
  -5 -10   6        1.45        2.64      1.47 o
  -4 -10   6        5.28        5.00      1.82 o
  -3 -10   6        0.07        0.23      1.21 o
  -2 -10   6        8.08        8.55      1.23 o
  -1 -10   6        7.62        8.87      1.22 o
   0 -10   6        8.53        9.02      1.38 o
   1 -10   6        7.00        5.66      1.34 o
   2 -10   6        0.00       -0.32      1.34 o
   3 -10   6        0.46        2.11      1.47 o
   4 -10   6        0.22       -0.66      1.41 o
   5 -10   6       23.60       21.24      1.94 o
  -6  -9   6        2.82        2.19      1.88 o
  -5  -9   6        0.74       -0.25      1.09 o
  -4  -9   6        0.09       -0.65      0.98 o
  -3  -9   6       13.65        7.97      1.18 o
  -2  -9   6        1.71        2.44      0.90 o
  -1  -9   6        4.03        2.15      1.40 o
   0  -9   6        2.00        1.19      0.91 o
   1  -9   6       76.39       85.84      2.88 o
   2  -9   6        1.74        5.08      1.73 o
   3  -9   6       13.46       16.43      1.54 o
   4  -9   6        2.88        2.31      1.32 o
   5  -9   6        0.27        0.53      1.31 o
   6  -9   6        3.39        3.08      1.47 o
  -6  -8   6        0.04       -0.26      0.85 o
  -5  -8   6        1.23        1.21      0.94 o
  -4  -8   6        0.01        0.30      0.89 o
  -3  -8   6        0.71        1.03      0.77 o
  -2  -8   6        4.82        5.28      1.02 o
  -1  -8   6        6.05        8.73      1.36 o
   0  -8   6       14.72       13.16      1.06 o
   1  -8   6        1.99        1.47      0.90 o
   2  -8   6        1.00        1.84      0.96 o
   3  -8   6       11.39       11.75      1.51 o
   4  -8   6        3.20        4.91      1.24 o
   5  -8   6       13.38       13.83      1.55 o
   6  -8   6       10.58        9.74      1.54 o
   7  -8   6       18.40       18.35      2.07 o
  -7  -7   6        2.35        2.50      0.93 o
  -6  -7   6       34.36       38.00      1.79 o
  -5  -7   6       30.55       29.38      2.42 o
  -4  -7   6        2.96        5.13      0.72 o
  -3  -7   6      163.11      148.25      3.02 o
  -2  -7   6       23.49       24.18      1.34 o
  -1  -7   6      127.05      126.94      2.51 o
   0  -7   6        1.08        1.81      0.79 o
   1  -7   6       13.74       15.20      1.08 o
   2  -7   6        0.10       -0.72      0.72 o
   3  -7   6       15.38       12.98      1.09 o
   4  -7   6        0.58        0.73      0.99 o
   5  -7   6       17.56       14.34      1.39 o
   6  -7   6        9.09       11.01      1.40 o
   7  -7   6        0.37        0.58      1.37 o
   8  -7   6        0.03       -0.24      1.44 o
  -8  -6   6        7.80        7.59      1.38 o
  -7  -6   6       36.36       37.27      1.71 o
  -6  -6   6       10.98       10.59      1.60 o
  -5  -6   6        0.49        1.66      0.98 o
  -4  -6   6       49.73       37.34      1.96 o
  -3  -6   6      174.66      173.05      3.32 o
  -2  -6   6        0.11       -0.36      0.60 o
  -1  -6   6        3.36        0.78      0.63 o
   0  -6   6        2.35        1.20      0.74 o
   1  -6   6        2.53       -0.72      0.72 o
   2  -6   6       12.94       14.19      0.93 o
   3  -6   6       17.08       14.39      0.94 o
   4  -6   6        4.27        3.17      0.88 o
   5  -6   6        0.50        0.48      1.05 o
   6  -6   6        0.01        0.27      1.07 o
   7  -6   6        0.80        0.00      1.23 o
   8  -6   6        5.59        6.71      1.50 o
   9  -6   6       11.57       11.70      2.22 o
  -8  -5   6        5.86        4.70      1.24 o
  -7  -5   6        9.55       12.98      1.03 o
  -6  -5   6        2.70        3.60      1.94 o
  -5  -5   6       10.11        8.41      0.78 o
  -4  -5   6      327.76      303.56      4.36 o
  -3  -5   6       42.67       34.17      1.02 o
  -2  -5   6       13.81       12.38      0.99 o
  -1  -5   6      333.03      348.49      4.16 o
   0  -5   6       12.44       12.58      0.80 o
   1  -5   6       83.19       66.03      1.75 o
   2  -5   6       86.63       90.06      1.67 o
   3  -5   6      148.45      133.26      2.22 o
   4  -5   6        0.33       -0.66      0.67 o
   5  -5   6       22.86       21.29      1.23 o
   6  -5   6       10.68       10.73      1.19 o
   7  -5   6       64.61       63.78      2.60 o
   8  -5   6       14.72       15.97      1.65 o
   9  -5   6       16.77       16.48      2.11 o
  -9  -4   6        5.92        6.23      1.39 o
  -8  -4   6       17.96       18.53      2.48 o
  -7  -4   6       34.78       36.20      1.51 o
  -6  -4   6       27.09       28.28      1.13 o
  -5  -4   6        3.06        0.42      0.63 o
  -4  -4   6        0.45        1.19      0.50 o
  -3  -4   6        2.62       -0.01      0.41 o
  -2  -4   6      150.93      163.02      1.93 o
  -1  -4   6      241.56      221.84      3.34 o
   0  -4   6       20.72       18.01      0.71 o
   1  -4   6        0.42       -0.46      0.46 o
   2  -4   6       36.64       38.98      1.14 o
   3  -4   6       23.89       17.56      0.80 o
   4  -4   6      127.45      112.96      2.04 o
   5  -4   6       41.87       34.81      1.84 o
   6  -4   6       73.28       79.61      2.86 o
   7  -4   6        0.52        0.89      0.99 o
   8  -4   6       16.67       19.01      1.41 o
   9  -4   6        2.53        1.85      3.86 o
  10  -4   6        0.73       -1.47      1.47 o
  -9  -3   6        0.23       -1.09      1.09 o
  -8  -3   6        5.77        5.99      1.11 o
  -7  -3   6       17.67       19.46      0.95 o
  -6  -3   6       13.97       14.09      0.83 o
  -5  -3   6       59.51       55.87      2.59 o
  -4  -3   6        0.32        2.55      0.44 o
  -3  -3   6       11.24       14.08      0.58 o
  -2  -3   6        0.90        1.42      0.37 o
  -1  -3   6        0.01       -0.36      0.36 o
   0  -3   6       13.52       18.23      0.91 o
   1  -3   6      138.82      142.52      2.02 o
   2  -3   6       15.69       20.46      0.74 o
   3  -3   6      115.73      110.46      1.75 o
   4  -3   6       55.00       61.67      1.29 o
   5  -3   6        0.44       -0.69      0.69 o
   6  -3   6        3.96        5.87      0.85 o
   7  -3   6        1.57        0.14      0.91 o
   8  -3   6       43.68       42.53      2.33 o
   9  -3   6        0.58        0.44      1.16 o
  10  -3   6        8.24        6.32      1.39 o
  -9  -2   6        0.03        0.61      0.85 o
  -8  -2   6        8.69       11.07      1.04 o
  -7  -2   6       24.10       23.18      1.05 o
  -6  -2   6       86.98       82.82      1.89 o
  -5  -2   6       60.38       52.14      1.19 o
  -4  -2   6      334.76      341.49      4.29 o
  -3  -2   6        2.50        1.64      0.43 o
  -2  -2   6      395.60      379.03      3.99 o
  -1  -2   6      149.83      156.83      1.92 o
   0  -2   6      213.42      193.60      2.27 o
   1  -2   6      367.63      391.19      4.50 o
   2  -2   6       78.97      116.04      9.80 o
   3  -2   6      124.70      101.72      1.48 o
   4  -2   6       35.37       41.28      1.03 o
   5  -2   6        8.58        8.05      0.67 o
   6  -2   6        6.08        3.56      0.77 o
   7  -2   6        1.54        0.61      0.85 o
   8  -2   6       15.65       15.58      1.31 o
   9  -2   6        2.12        3.20      1.09 o
  10  -2   6       21.97       22.67      1.81 o
  -9  -1   6        4.83        5.30      1.10 o
  -8  -1   6       68.97       61.32      2.12 o
  -7  -1   6       19.24       19.91      1.20 o
  -6  -1   6      143.86      145.61      2.77 o
  -5  -1   6        1.06        0.27      0.45 o
  -4  -1   6      371.56      384.45      4.38 o
  -3  -1   6      164.88      175.67      2.05 o
  -2  -1   6      633.01      622.27      6.26 o
  -1  -1   6     1053.78     1038.28      9.27 o
   0  -1   6     1563.86     1621.04     14.29 o
   1  -1   6      236.75      231.41      2.86 o
   2  -1   6      304.77      338.51      3.49 o
   3  -1   6       46.54       50.20      1.11 o
   4  -1   6        5.43        4.05      0.46 o
   5  -1   6       33.87       37.06      1.37 o
   6  -1   6      545.86      530.43      6.94 o
   7  -1   6      188.30      174.98      3.29 o
   8  -1   6      132.32      125.07      3.08 o
   9  -1   6       25.81       28.26      2.54 o
  10  -1   6       30.99       29.69      1.61 o
  11  -1   6        0.40        0.26      1.88 o
  -9   0   6        6.88        6.99      1.20 o
  -8   0   6        3.40        5.48      1.15 o
  -7   0   6        8.95        9.30      1.04 o
  -6   0   6        0.97        2.17      0.54 o
  -5   0   6      285.58      289.81      3.76 o
  -4   0   6       12.87       17.18      0.80 o
  -3   0   6      828.32      865.22      8.58 o
  -2   0   6       29.29       32.25      0.71 o
  -1   0   6     1743.02     1762.34     15.47 o
   0   0   6      250.48      272.41      2.67 o
   1   0   6       29.70       50.51      0.78 o
   2   0   6      578.96      611.32      7.78 o
   3   0   6       41.83       31.30      0.77 o
   4   0   6      584.70      615.29      6.26 o
   5   0   6        7.14        4.93      0.61 o
   6   0   6     1219.50     1195.15     13.46 o
   7   0   6      129.88      112.79      2.38 o
   8   0   6        0.67        0.33      0.80 o
   9   0   6       21.07       24.13      1.38 o
  10   0   6       18.34       16.33      1.74 o
  11   0   6        0.61        0.69      1.37 o
  -9   1   6        3.13        1.76      1.15 o
  -8   1   6      263.96      277.01      6.45 o
  -7   1   6      116.80      112.77      3.57 o
  -6   1   6      166.18      155.50      2.98 o
  -5   1   6       15.85       15.27      1.06 o
  -4   1   6      937.20      900.53      9.14 o
  -3   1   6        0.01       -0.06      0.32 o
  -2   1   6        5.75       10.15      0.38 o
  -1   1   6        7.39        3.07      0.31 o
   0   1   6      424.39      422.15      4.35 o
   1   1   6      334.61      328.49      3.27 o
   2   1   6     1050.66     1112.23     11.76 o
   3   1   6      600.69      616.98      5.90 o
   4   1   6        4.80        6.71      0.47 o
   5   1   6      505.60      539.95      5.83 o
   6   1   6       51.78       59.12      1.15 o
   7   1   6       35.31       30.84      1.04 o
   8   1   6       12.17       14.17      1.02 o
   9   1   6      338.17      342.36      6.15 o
  10   1   6       60.48       57.22      5.08 o
  11   1   6       17.35       17.79      2.22 o
  -9   2   6       14.34       12.00      1.52 o
  -8   2   6        1.02        3.06      0.85 o
  -7   2   6       19.12       18.73      1.14 o
  -6   2   6      339.16      313.53      5.63 o
  -5   2   6      465.10      468.93      6.19 o
  -4   2   6       10.33        5.95      0.46 o
  -3   2   6      242.72      264.74      3.08 o
  -2   2   6       33.23       39.24      0.73 o
  -1   2   6     1452.17     1517.58     13.89 o
   0   2   6      751.59      755.02      7.07 o
   1   2   6       54.75       50.06      0.81 o
   2   2   6      761.22      783.85      8.16 o
   3   2   6        9.63       12.67      0.44 o
   4   2   6     1420.39     1404.64     15.60 o
   5   2   6        2.93        3.72      0.42 o
   6   2   6      586.67      546.64      8.32 o
   7   2   6        8.22        7.51      0.52 o
   8   2   6       11.24        8.51      0.70 o
   9   2   6        0.11        0.30      1.01 o
  10   2   6       63.43       66.84      2.64 o
  11   2   6       49.38       55.02      2.53 o
  -9   3   6        4.11        6.83      1.82 o
  -8   3   6      141.21      155.15      4.63 o
  -7   3   6       57.42       51.59      1.90 o
  -6   3   6        2.74        2.23      0.70 o
  -5   3   6       23.38       24.50      0.94 o
  -4   3   6      254.07      259.12      3.11 o
  -3   3   6      692.33      724.55      7.18 o
  -2   3   6      286.47      291.19      3.18 o
  -1   3   6     1236.01     1228.23     13.58 o
   0   3   6      107.78      116.43      1.44 o
   1   3   6     1652.23     1790.54     18.16 o
   2   3   6        3.09        2.29      0.30 o
   3   3   6        0.09        0.30      0.24 o
   4   3   6      114.75      140.47      1.77 o
   5   3   6      408.53      393.90      5.59 o
   6   3   6       11.49        8.46      0.55 o
   7   3   6       15.80       13.66      0.77 o
   8   3   6        1.38        0.57      0.60 o
   9   3   6       82.46       80.97      2.63 o
  10   3   6       66.49       69.77      3.71 o
  11   3   6        2.15        6.21      1.70 o
  -9   4   6       10.47       10.92      1.75 o
  -8   4   6        7.16       11.98      1.24 o
  -7   4   6        0.42        0.91      0.89 o
  -6   4   6       32.04       40.94      2.19 o
  -5   4   6       23.59       32.39      1.12 o
  -4   4   6       79.86       79.83      1.51 o
  -3   4   6       97.24       88.00      1.42 o
  -2   4   6      113.20      116.60      1.64 o
  -1   4   6      929.77      884.95      9.23 o
   0   4   6     2921.03     3038.14     28.71 o
   1   4   6      226.13      227.20      2.47 o
   2   4   6     2373.49     2489.10     23.52 o
   3   4   6       20.56       12.04      0.43 o
   4   4   6      271.30      315.10      3.46 o
   5   4   6       77.02       69.50      1.16 o
   6   4   6      254.90      239.64      3.26 o
   7   4   6       77.37       66.21      2.05 o
   8   4   6       27.50       26.75      1.38 o
   9   4   6        2.37        1.64      0.98 o
  10   4   6       45.68       53.01      3.02 o
  11   4   6        7.57        7.82      1.62 o
  -9   5   6        0.22        0.22      1.10 o
  -8   5   6       36.94       38.32      2.57 o
  -7   5   6       80.92       81.34      2.57 o
  -6   5   6       30.94       27.27      1.28 o
  -5   5   6      232.32      209.54      3.30 o
  -4   5   6       75.24       74.13      1.39 o
  -3   5   6      102.43      109.27      1.57 o
  -2   5   6      776.07      748.95      7.97 o
  -1   5   6      112.52      122.45      1.58 o
   0   5   6       99.91       84.23      1.39 o
   1   5   6      345.72      385.75      3.98 o
   2   5   6      987.49     1072.93     10.33 o
   3   5   6      719.87      752.46      7.82 o
   4   5   6      609.92      628.27      7.16 o
   5   5   6      172.44      167.69      2.16 o
   6   5   6       81.04       74.00      1.26 o
   7   5   6       10.47       14.18      0.78 o
   8   5   6       17.69       14.86      0.82 o
   9   5   6        0.84        0.70      0.60 o
  10   5   6       53.19       54.76      2.78 o
  11   5   6        0.31       -0.67      1.17 o
  -9   6   6        0.31       -0.12      1.21 o
  -8   6   6        1.01        0.44      1.10 o
  -7   6   6       12.19        9.15      1.27 o
  -6   6   6       22.32       25.85      1.35 o
  -5   6   6       11.07       11.85      0.93 o
  -4   6   6      136.44      128.07      2.97 o
  -3   6   6       93.35       88.66      1.54 o
  -2   6   6      300.17      308.08      3.66 o
  -1   6   6      375.08      380.75      4.66 o
   0   6   6       20.75       27.70      1.06 o
   1   6   6      997.37     1024.22     10.63 o
   2   6   6       26.38       24.42      0.66 o
   3   6   6      235.00      219.10      2.56 o
   4   6   6       96.53      102.21      1.36 o
   5   6   6      124.60      111.84      1.44 o
   6   6   6       23.03       24.60      1.07 o
   7   6   6        8.82        9.36      0.82 o
   8   6   6      118.47      114.85      2.34 o
   9   6   6        6.60        9.81      0.72 o
  10   6   6      132.27      139.23      5.14 o
  11   6   6       11.74        9.90      1.62 o
  -9   7   6        0.00       -0.06      1.60 o
  -8   7   6        8.27        5.63      1.39 o
  -7   7   6       23.95       25.89      1.73 o
  -6   7   6       16.81       14.08      1.21 o
  -5   7   6       83.31       80.29      1.98 o
  -4   7   6       75.93       75.72      1.85 o
  -3   7   6       42.62       40.03      1.67 o
  -2   7   6       96.27       94.33      1.72 o
  -1   7   6      326.58      324.52      4.14 o
   0   7   6      356.66      343.84      3.98 o
   1   7   6       94.76       95.11      1.46 o
   2   7   6      111.47      124.02      1.71 o
   3   7   6       61.74       65.80      1.29 o
   4   7   6      392.74      370.36      4.43 o
   5   7   6      316.89      309.90      3.71 o
   6   7   6        5.81        5.15      0.57 o
   7   7   6        8.42        7.99      0.61 o
   8   7   6        4.39        4.32      0.58 o
   9   7   6        2.99        2.10      0.53 o
  10   7   6        7.88        9.73      1.41 o
  -8   8   6        0.00       -1.60      1.60 o
  -7   8   6       24.50       29.91      4.19 o
  -6   8   6        3.29        4.91      1.26 o
  -5   8   6        0.13        0.28      0.76 o
  -4   8   6       30.98       27.88      1.27 o
  -3   8   6       38.71       31.04      1.22 o
  -2   8   6        0.79        1.32      0.56 o
  -1   8   6      193.78      192.09      3.06 o
   0   8   6      162.94      160.59      2.24 o
   1   8   6       99.85       96.36      1.68 o
   2   8   6       17.60       20.08      0.67 o
   3   8   6       18.37       18.41      0.57 o
   4   8   6      348.68      340.47      4.15 o
   5   8   6      259.41      260.55      4.11 o
   6   8   6      109.71       98.49      2.11 o
   7   8   6        0.93        0.63      0.50 o
   8   8   6       46.96       48.52      1.37 o
   9   8   6        3.29        2.42      0.70 o
  10   8   6        6.60        7.68      1.26 o
  -8   9   6        0.03       -0.11      1.78 o
  -7   9   6        0.41        0.83      1.31 o
  -6   9   6        4.19        2.82      1.34 o
  -5   9   6        3.11        2.68      1.02 o
  -4   9   6       15.59       13.26      1.19 o
  -3   9   6       26.00       26.18      1.40 o
  -2   9   6       44.00       48.12      1.53 o
  -1   9   6      116.08      124.30      3.61 o
   0   9   6       17.89       16.59      0.94 o
   1   9   6       19.82       22.79      1.08 o
   2   9   6        1.54        1.24      0.45 o
   3   9   6      201.89      197.35      2.74 o
   4   9   6        4.10        4.65      0.47 o
   5   9   6      164.33      152.76      2.31 o
   6   9   6        2.09        2.64      0.61 o
   7   9   6       18.37       19.60      0.92 o
   8   9   6       17.65       22.20      1.45 o
   9   9   6       25.25       25.73      1.42 o
  10   9   6        3.18        3.25      1.03 o
  -7  10   6        4.83        4.20      1.50 o
  -6  10   6        6.94        9.05      1.53 o
  -5  10   6        9.96        7.39      1.27 o
  -4  10   6       25.20       33.00      1.92 o
  -3  10   6       11.45       10.55      1.35 o
  -2  10   6       39.38       36.36      2.38 o
  -1  10   6       89.52       89.91      2.07 o
   0  10   6       45.65       52.37      1.40 o
   1  10   6      151.22      154.35      2.45 o
   2  10   6      361.73      346.20      4.90 o
   3  10   6       22.62       22.37      0.88 o
   4  10   6      411.39      373.74      5.65 o
   5  10   6       16.98       13.14      0.63 o
   6  10   6        2.02        1.72      0.94 o
   7  10   6        7.64        8.30      1.00 o
   8  10   6        0.27       -1.24      1.24 o
   9  10   6       26.56       24.21      1.82 o
  -7  11   6        0.59        2.79      2.12 o
  -6  11   6        0.20       -0.61      1.36 o
  -5  11   6        0.05       -1.19      1.19 o
  -4  11   6       12.09        9.17      1.36 o
  -3  11   6       25.54       24.74      1.56 o
  -2  11   6       30.37       31.50      1.58 o
  -1  11   6       80.97       83.00      2.69 o
   0  11   6       59.84       69.69      1.66 o
   1  11   6       16.08       15.32      0.96 o
   2  11   6       12.53       14.27      0.86 o
   3  11   6       68.49       72.89      1.82 o
   4  11   6       10.50        9.86      1.01 o
   5  11   6        5.35        6.65      0.84 o
   6  11   6       39.88       39.93      1.46 o
   7  11   6       25.83       24.36      1.41 o
   8  11   6        0.94        1.87      0.97 o
   9  11   6       15.77       16.93      1.64 o
  -6  12   6        4.17        6.12      4.08 o
  -5  12   6        9.69        9.33      1.55 o
  -4  12   6        0.32        2.11      1.27 o
  -3  12   6      103.63      115.13      3.12 o
  -2  12   6       22.83       21.39      1.49 o
  -1  12   6       22.19       23.55      1.67 o
   0  12   6       15.80       16.58      1.11 o
   1  12   6        9.91        7.67      0.85 o
   2  12   6        0.19        0.10      0.86 o
   3  12   6        5.39        3.73      0.91 o
   4  12   6        0.07        1.13      0.62 o
   5  12   6       41.67       45.94      3.24 o
   6  12   6        2.91        4.12      0.91 o
   7  12   6        6.01        7.20      1.20 o
   8  12   6        9.31       10.43      1.43 o
  -5  13   6       17.09       15.81      1.85 o
  -4  13   6       17.86       14.07      1.70 o
  -3  13   6        0.05        1.27      1.76 o
  -2  13   6       14.03       16.81      2.22 o
  -1  13   6        0.73       -0.68      1.59 o
   0  13   6       81.41       94.43      3.85 o
   1  13   6       11.66       12.65      1.05 o
   2  13   6        5.65        6.52      0.92 o
   3  13   6       10.89       10.03      0.94 o
   4  13   6        0.26        1.02      0.68 o
   5  13   6        6.94        4.08      0.90 o
   6  13   6        1.59       -0.19      0.76 o
   7  13   6        3.23        2.35      1.08 o
  -4  14   6       34.53       34.32      2.66 o
  -3  14   6       10.01       10.41      1.87 o
  -2  14   6        0.60        0.91      1.53 o
  -1  14   6        0.45       -1.28      1.28 o
   0  14   6       16.92       22.31      1.93 o
   1  14   6       14.38       15.35      1.30 o
   2  14   6        0.15        0.87      0.86 o
   3  14   6       40.25       41.77      1.69 o
   4  14   6        0.02       -0.29      0.93 o
   5  14   6        4.40        5.16      1.07 o
   6  14   6        2.50        2.73      1.06 o
  -2  15   6        3.26        3.73      2.40 o
  -1  15   6        3.65        1.96      1.55 o
   0  15   6        8.63        7.89      1.91 o
   1  15   6        4.42        3.51      1.67 o
   2  15   6        3.89        4.09      1.17 o
   3  15   6        0.32        0.58      0.90 o
   4  15   6        1.58        0.67      1.06 o
  -1 -11   7       27.69       32.15      2.62 o
   0 -11   7        3.13       -1.77      2.00 o
   1 -11   7       17.28       19.05      2.90 o
   2 -11   7        4.26        5.33      3.69 o
  -3 -10   7       13.13       15.58      4.85 o
  -2 -10   7        1.81        3.66      1.17 o
  -1 -10   7        5.92        7.02      1.32 o
   0 -10   7        0.07        0.64      1.45 o
   1 -10   7        0.31        1.06      1.54 o
   2 -10   7        0.76       -0.70      1.40 o
   3 -10   7       27.96       26.47      2.12 o
   4 -10   7        1.46        1.64      1.92 o
   5 -10   7        0.00        0.50      2.75 o
  -5  -9   7        0.71        1.66      1.38 o
  -4  -9   7        0.48       -0.15      1.10 o
  -3  -9   7        8.73        7.98      1.19 o
  -2  -9   7       12.21       19.86      1.37 o
  -1  -9   7        8.24        8.79      1.19 o
   0  -9   7        3.56        3.92      1.17 o
   1  -9   7       37.91       41.23      2.23 o
   2  -9   7       22.46       23.11      1.86 o
   3  -9   7       24.07       23.24      1.97 o
   4  -9   7       18.71       20.23      2.95 o
   5  -9   7       10.79       15.75      1.82 o
   6  -9   7        2.16        2.35      1.55 o
  -6  -8   7        4.03        3.71      1.09 o
  -5  -8   7        1.87        5.90      1.20 o
  -4  -8   7        2.17        2.20      1.39 o
  -3  -8   7       25.27       30.78      1.66 o
  -2  -8   7        5.36        6.18      1.32 o
  -1  -8   7        2.67        4.33      1.02 o
   0  -8   7       29.44       24.92      1.29 o
   1  -8   7        5.62        7.46      1.08 o
   2  -8   7       11.82        7.63      1.25 o
   3  -8   7       34.31       31.29      2.34 o
   4  -8   7       28.60       31.47      1.81 o
   5  -8   7        3.05        3.39      1.39 o
   6  -8   7        3.10        2.09      1.41 o
   7  -8   7       11.80       12.00      1.95 o
  -7  -7   7        0.00        1.04      0.88 o
  -6  -7   7       17.09       21.51      1.51 o
  -5  -7   7        4.59        6.42      1.13 o
  -4  -7   7       12.03       11.92      1.83 o
  -3  -7   7        6.83       11.68      1.03 o
  -2  -7   7        0.10        0.59      0.78 o
  -1  -7   7       27.08       28.05      1.29 o
   0  -7   7       35.27       34.79      1.40 o
   1  -7   7       12.82        9.08      0.99 o
   2  -7   7        4.06        4.19      1.09 o
   3  -7   7        2.61        3.13      0.98 o
   4  -7   7        1.54        1.01      1.86 o
   5  -7   7        9.05        9.09      1.35 o
   6  -7   7        6.33        4.84      1.36 o
   7  -7   7        6.04        4.75      1.61 o
   8  -7   7        4.86        5.73      2.28 o
  -7  -6   7       21.07       23.49      1.45 o
  -6  -6   7       26.83       30.64      1.70 o
  -5  -6   7       27.24       31.50      1.60 o
  -4  -6   7        3.36        3.91      1.30 o
  -3  -6   7       18.24       16.82      1.08 o
  -2  -6   7       67.69       67.63      1.97 o
  -1  -6   7       12.49       11.14      0.92 o
   0  -6   7       88.72       89.30      2.08 o
   1  -6   7       62.81       62.99      1.78 o
   2  -6   7      143.05      145.67      3.31 o
   3  -6   7        1.20        0.56      0.87 o
   4  -6   7        5.95        4.71      1.25 o
   5  -6   7       32.52       35.33      1.71 o
   6  -6   7        0.86        0.20      1.14 o
   7  -6   7        4.96        4.56      1.84 o
   8  -6   7        0.64        0.95      1.41 o
  -8  -5   7       11.93       15.34      1.80 o
  -7  -5   7        0.11        1.08      0.87 o
  -6  -5   7       38.90       36.12      3.22 o
  -5  -5   7       14.98       21.25      1.30 o
  -4  -5   7        0.24       -0.65      0.65 o
  -3  -5   7       16.28       11.80      0.95 o
  -2  -5   7       21.20       16.26      0.91 o
  -1  -5   7      176.16      165.95      2.57 o
   0  -5   7       48.95       48.98      1.51 o
   1  -5   7       15.99       17.98      1.05 o
   2  -5   7      191.88      184.76      3.23 o
   3  -5   7      189.98      171.71      2.79 o
   4  -5   7        1.33        1.95      0.82 o
   5  -5   7      278.08      272.61      4.84 o
   6  -5   7        3.20        3.45      1.12 o
   7  -5   7       13.78       13.52      1.57 o
   8  -5   7        4.46        2.53      2.04 o
   9  -5   7        3.18        4.27      1.86 o
  -8  -4   7        0.33        0.44      1.14 o
  -7  -4   7        1.13       -0.72      0.72 o
  -6  -4   7        3.18        6.17      1.82 o
  -5  -4   7        0.55       -0.55      0.76 o
  -4  -4   7       33.38       30.60      1.08 o
  -3  -4   7       43.00       38.90      1.00 o
  -2  -4   7      366.30      335.59      4.07 o
  -1  -4   7      131.56      122.30      2.24 o
   0  -4   7        0.41        0.55      0.51 o
   1  -4   7      128.14      120.98      2.10 o
   2  -4   7        2.13       -0.54      0.54 o
   3  -4   7      147.87      147.43      2.25 o
   4  -4   7        1.15        2.21      0.73 o
   5  -4   7      151.86      144.85      2.77 o
   6  -4   7        8.41        5.67      1.08 o
   7  -4   7        4.80        2.92      1.47 o
   8  -4   7        0.94       -0.99      1.22 o
   9  -4   7       16.99       24.89      2.32 o
  10  -4   7        0.00       -1.05      1.72 o
  -8  -3   7        3.03        4.45      0.98 o
  -7  -3   7       28.90       31.06      1.54 o
  -6  -3   7        5.13        8.04      0.98 o
  -5  -3   7        2.36        1.94      0.52 o
  -4  -3   7      431.67      425.90      5.87 o
  -3  -3   7       11.12       10.76      0.65 o
  -2  -3   7       76.87       89.75      1.38 o
  -1  -3   7       23.82       32.02      0.86 o
   0  -3   7      323.00      327.46      3.45 o
   1  -3   7      301.17      301.76      3.71 o
   2  -3   7       36.71       35.78      1.12 o
   3  -3   7       35.52       33.42      1.01 o
   4  -3   7       31.16       24.08      2.21 o
   5  -3   7        0.10       -0.09      0.76 o
   6  -3   7       19.55       19.09      1.34 o
   7  -3   7       55.02       49.22      1.87 o
   8  -3   7       47.00       54.05      1.99 o
   9  -3   7       18.11       19.17      3.38 o
  10  -3   7       78.45       84.14      3.65 o
  -9  -2   7        1.63        3.35      1.00 o
  -8  -2   7       10.01       11.71      1.85 o
  -7  -2   7       10.87       15.80      2.04 o
  -6  -2   7        4.09        5.45      0.72 o
  -5  -2   7       56.02       58.62      1.37 o
  -4  -2   7      199.12      207.04      2.89 o
  -3  -2   7        7.85        3.07      0.45 o
  -2  -2   7       41.63       33.47      1.06 o
  -1  -2   7      650.47      663.88      6.77 o
   0  -2   7      260.35      266.26      3.27 o
   1  -2   7      119.03       94.94      1.44 o
   2  -2   7        5.82        7.84      0.60 o
   3  -2   7      400.59      413.39      4.80 o
   4  -2   7       10.81       13.69      0.82 o
   5  -2   7      128.00      113.88      2.21 o
   6  -2   7       22.50       20.29      1.25 o
   7  -2   7        5.59        2.89      0.90 o
   8  -2   7        3.73        3.33      1.13 o
   9  -2   7        0.65        0.36      1.09 o
  10  -2   7        3.85        4.27      1.28 o
  -9  -1   7        6.72        5.26      1.23 o
  -8  -1   7       71.29       72.91      3.06 o
  -7  -1   7       71.32       69.38      2.24 o
  -6  -1   7       96.68       97.49      2.20 o
  -5  -1   7        5.24        6.57      0.71 o
  -4  -1   7      983.05      940.41     10.99 o
  -3  -1   7        1.85        3.34      0.46 o
  -2  -1   7       75.00       70.59      1.58 o
  -1  -1   7      460.69      532.08      5.17 o
   0  -1   7       21.19       26.32      0.68 o
   1  -1   7      594.54      639.66      6.85 o
   2  -1   7      231.64      221.86      2.66 o
   3  -1   7      929.05      965.01     11.29 o
   4  -1   7      626.48      651.16      7.16 o
   5  -1   7      142.14      136.26      1.99 o
   6  -1   7      294.18      287.68      4.22 o
   7  -1   7        2.04       -0.08      0.76 o
   8  -1   7       85.30       87.04      2.59 o
   9  -1   7       18.12       23.19      1.51 o
  10  -1   7       11.61       11.25      1.34 o
  -9   0   7        3.69        2.77      2.22 o
  -8   0   7       12.35       13.53      1.40 o
  -7   0   7        1.69        1.34      1.16 o
  -6   0   7       61.21       59.62      1.64 o
  -5   0   7      454.00      447.12      6.13 o
  -4   0   7        5.49        3.32      0.47 o
  -3   0   7       78.05       83.49      1.27 o
  -2   0   7       40.86       47.23      0.92 o
  -1   0   7      319.92      315.42      3.22 o
   0   0   7     1134.37     1263.75     11.87 o
   1   0   7       12.13       11.00      0.48 o
   2   0   7     1251.16     1256.19     13.36 o
   3   0   7      560.34      598.40      7.23 o
   4   0   7     1011.57      983.16      9.82 o
   5   0   7       54.70       64.11      1.41 o
   6   0   7      831.70      796.31     10.03 o
   7   0   7        3.71        1.31      0.75 o
   8   0   7       80.13       72.53      2.25 o
   9   0   7       21.11       26.87      1.48 o
  10   0   7       13.14       11.97      1.40 o
  11   0   7        0.31        1.29      1.45 o
  -9   1   7        0.29       -0.48      1.13 o
  -8   1   7      125.47      134.44      3.94 o
  -7   1   7       77.67       78.47      2.08 o
  -6   1   7      108.13      111.53      2.59 o
  -5   1   7       64.67       66.07      2.57 o
  -4   1   7      495.22      454.03      5.94 o
  -3   1   7        0.14        0.29      0.39 o
  -2   1   7       27.74       23.62      0.80 o
  -1   1   7      195.10      149.75      1.91 o
   0   1   7      719.29      731.95      7.86 o
   1   1   7      866.80      852.67      8.01 o
   2   1   7      393.26      409.25      4.60 o
   3   1   7      413.23      442.44      4.66 o
   4   1   7     1236.52     1349.52     14.31 o
   5   1   7      319.89      314.47      3.93 o
   6   1   7       18.47       16.86      1.45 o
   7   1   7       37.45       37.03      1.36 o
   8   1   7        0.31        0.20      0.76 o
   9   1   7      124.86      133.98      3.13 o
  10   1   7       14.59       13.70      1.62 o
  11   1   7       36.64       35.91      2.24 o
  -9   2   7        0.10       -0.93      1.14 o
  -8   2   7        0.48        3.22      1.25 o
  -7   2   7       31.36       38.49      1.57 o
  -6   2   7       85.96       82.50      2.25 o
  -5   2   7      245.54      257.71      6.18 o
  -4   2   7        1.79        1.74      0.44 o
  -3   2   7        7.79        2.34      0.40 o
  -2   2   7       29.56       32.49      0.79 o
  -1   2   7      143.50      182.36      2.15 o
   0   2   7       26.68       26.34      0.89 o
   1   2   7       16.29       19.42      0.52 o
   2   2   7     3286.70     3434.54     34.57 o
   3   2   7       86.50      119.19      1.57 o
   4   2   7      270.77      256.04      3.41 o
   5   2   7     1017.24     1040.63     11.76 o
   6   2   7      741.12      718.41      9.23 o
   7   2   7       11.06       11.97      0.73 o
   8   2   7        0.62        0.45      0.71 o
   9   2   7        1.06        0.03      0.79 o
  10   2   7        3.56        4.13      1.30 o
  11   2   7        7.34        7.05      1.95 o
  -9   3   7        3.44        4.44      1.38 o
  -8   3   7       28.95       31.88      2.75 o
  -7   3   7      184.34      179.52      3.83 o
  -6   3   7       38.20       37.15      1.57 o
  -5   3   7      191.19      179.68      3.22 o
  -4   3   7        6.10        2.80      0.51 o
  -3   3   7      574.15      553.09      6.49 o
  -2   3   7      105.46      123.71      1.72 o
  -1   3   7      149.32      133.45      1.77 o
   0   3   7      659.49      661.25      6.57 o
   1   3   7      540.76      638.67      7.28 o
   2   3   7     1418.23     1482.80     15.15 o
   3   3   7       15.38       24.31      0.61 o
   4   3   7      171.96      161.56      2.04 o
   5   3   7      815.53      807.01      9.19 o
   6   3   7      187.32      190.06      2.85 o
   7   3   7        0.37        0.79      0.96 o
   8   3   7       86.11       86.74      3.27 o
   9   3   7        0.85        1.01      1.39 o
  10   3   7       20.11       24.96      2.41 o
  11   3   7       17.76       16.22      2.22 o
  -9   4   7        7.78        6.44      4.51 o
  -8   4   7       25.56       27.32      1.57 o
  -7   4   7       44.15       37.38      1.72 o
  -6   4   7       27.75       30.72      1.28 o
  -5   4   7       64.51       60.51      1.75 o
  -4   4   7       64.36       70.43      1.44 o
  -3   4   7        0.13        1.45      0.45 o
  -2   4   7      261.83      272.41      3.24 o
  -1   4   7      575.19      692.71      7.95 o
   0   4   7       10.00       16.73      0.57 o
   1   4   7      127.65      127.69      1.85 o
   2   4   7      483.76      524.94      5.27 o
   3   4   7      344.62      325.09      3.64 o
   4   4   7        6.20        8.71      0.45 o
   5   4   7      271.51      272.70      3.63 o
   6   4   7       80.41       73.72      1.40 o
   7   4   7        4.91        5.24      0.62 o
   8   4   7        5.40        4.32      0.86 o
   9   4   7      155.94      145.97      5.60 o
  10   4   7        9.51        9.90      1.76 o
  11   4   7        5.19        7.22      1.74 o
  -9   5   7        1.74        0.87      1.16 o
  -8   5   7        0.02        0.70      1.06 o
  -7   5   7        0.03       -0.13      0.97 o
  -6   5   7       18.26       18.56      1.15 o
  -5   5   7       75.81       72.23      1.75 o
  -4   5   7      160.49      145.34      2.53 o
  -3   5   7      187.04      199.52      2.44 o
  -2   5   7       25.89       21.58      0.75 o
  -1   5   7      203.48      215.07      2.67 o
   0   5   7      462.14      477.66      5.24 o
   1   5   7        7.37       14.58      0.52 o
   2   5   7       96.92       83.27      1.19 o
   3   5   7       10.30        8.98      0.48 o
   4   5   7       35.33       32.91      0.75 o
   5   5   7       22.86       30.04      0.83 o
   6   5   7        7.00       11.58      0.58 o
   7   5   7      252.56      255.79      4.58 o
   8   5   7      277.77      273.47      6.88 o
   9   5   7        4.22        3.63      0.89 o
  10   5   7       17.86       19.46      1.40 o
  11   5   7        2.91        3.55      1.01 o
  -9   6   7       30.74       35.00      2.67 o
  -8   6   7        0.04       -1.05      1.05 o
  -7   6   7        1.15        1.16      2.00 o
  -6   6   7        3.85        3.55      0.95 o
  -5   6   7        8.12       15.58      1.01 o
  -4   6   7        2.60        1.22      0.69 o
  -3   6   7       99.33      100.54      3.13 o
  -2   6   7       55.17       49.98      1.24 o
  -1   6   7      687.37      709.48      8.21 o
   0   6   7      127.01      123.30      1.90 o
   1   6   7       49.86       42.64      0.93 o
   2   6   7       86.87       88.65      1.27 o
   3   6   7       67.84       74.73      1.20 o
   4   6   7        0.02       -0.15      0.33 o
   5   6   7       86.39       83.73      1.36 o
   6   6   7     1109.57     1036.45     16.14 o
   7   6   7       22.67       24.24      1.03 o
   8   6   7      209.03      197.87      3.72 o
   9   6   7        0.52        0.15      0.70 o
  10   6   7       21.83       20.64      1.33 o
  11   6   7        1.58        1.87      1.30 o
  -8   7   7        2.81        2.43      1.64 o
  -7   7   7        0.03       -0.55      1.13 o
  -6   7   7      133.29      135.59      3.10 o
  -5   7   7        0.75        2.09      0.81 o
  -4   7   7      260.76      234.24      3.74 o
  -3   7   7        0.13       -0.28      0.63 o
  -2   7   7       26.90       26.09      0.93 o
  -1   7   7       87.03       94.69      1.72 o
   0   7   7       33.21       37.96      0.98 o
   1   7   7        0.61       -0.06      0.39 o
   2   7   7       17.69       17.02      0.66 o
   3   7   7      941.73      918.18     11.41 o
   4   7   7       16.90       12.86      0.57 o
   5   7   7        5.30        9.77      0.57 o
   6   7   7       63.33       65.45      1.69 o
   7   7   7       36.96       36.32      1.21 o
   8   7   7        0.01        0.72      0.64 o
   9   7   7       17.89       19.41      0.95 o
  10   7   7        0.05       -1.05      1.11 o
  -8   8   7       20.80       16.00      2.17 o
  -7   8   7       19.19       15.03      2.02 o
  -6   8   7      111.28      115.69      5.12 o
  -5   8   7       21.32       23.56      1.26 o
  -4   8   7       29.47       34.43      1.36 o
  -3   8   7        3.53        1.75      0.79 o
  -2   8   7        1.18        1.64      0.60 o
  -1   8   7      241.88      218.53      3.10 o
   0   8   7      108.47       98.62      1.67 o
   1   8   7      668.83      635.27      6.91 o
   2   8   7       63.53       61.24      1.29 o
   3   8   7        5.54        3.71      0.46 o
   4   8   7       10.54       11.44      0.65 o
   5   8   7       55.39       49.30      1.54 o
   6   8   7      123.59      109.01      2.35 o
   7   8   7        2.77        3.35      0.59 o
   8   8   7       16.31       15.62      0.85 o
   9   8   7       37.49       37.80      1.55 o
  10   8   7        0.28        1.20      1.09 o
  -8   9   7        9.69       10.41      3.50 o
  -7   9   7        2.21        4.20      1.87 o
  -6   9   7        5.88        6.22      1.37 o
  -5   9   7       17.53       20.90      1.47 o
  -4   9   7       18.47       23.20      1.45 o
  -3   9   7       40.41       34.03      1.56 o
  -2   9   7       54.15       54.27      1.87 o
  -1   9   7      166.72      158.63      2.80 o
   0   9   7      376.89      355.91      5.03 o
   1   9   7      600.72      563.32      7.37 o
   2   9   7      751.63      700.92      8.17 o
   3   9   7       37.02       40.52      1.24 o
   4   9   7       50.66       48.97      1.24 o
   5   9   7       40.45       43.81      1.22 o
   6   9   7      169.96      174.02      4.58 o
   7   9   7        4.04        2.27      0.62 o
   8   9   7       25.60       23.83      1.03 o
   9   9   7       46.63       43.99      2.48 o
  10   9   7       17.54       16.61      1.64 o
  -7  10   7       23.22       28.15      5.22 o
  -6  10   7       12.16       13.58      1.70 o
  -5  10   7        0.10       -0.73      1.07 o
  -4  10   7        0.18       -0.97      0.97 o
  -3  10   7      124.18      117.48      3.88 o
  -2  10   7       38.31       39.01      1.64 o
  -1  10   7       22.92       26.29      1.18 o
   0  10   7      424.55      398.74      5.61 o
   1  10   7      669.02      645.43      8.41 o
   2  10   7       15.11       15.26      1.02 o
   3  10   7       26.49       23.21      1.05 o
   4  10   7       63.52       50.85      1.67 o
   5  10   7       23.43       22.91      1.85 o
   6  10   7        5.62        4.63      1.45 o
   7  10   7        1.53       -0.32      0.71 o
   8  10   7      130.32      133.51      3.37 o
   9  10   7       12.17       12.88      1.53 o
  -6  11   7        2.35        0.53      1.48 o
  -5  11   7       14.25       14.42      1.56 o
  -4  11   7        6.29        3.66      1.96 o
  -3  11   7       23.46       20.88      1.51 o
  -2  11   7       20.13       21.85      1.44 o
  -1  11   7      198.01      203.91      3.93 o
   0  11   7       28.52       24.54      1.49 o
   1  11   7       82.30       72.94      2.07 o
   2  11   7        0.76        1.29      0.74 o
   3  11   7        9.10        9.50      0.97 o
   4  11   7        8.58        9.23      0.95 o
   5  11   7        0.56        0.77      0.62 o
   6  11   7        0.15        0.02      1.42 o
   7  11   7       37.73       40.08      2.49 o
   8  11   7        0.09       -0.01      0.82 o
   9  11   7        5.34        6.36      1.30 o
  -6  12   7        0.51       -1.44      2.11 o
  -5  12   7       25.89       27.77      1.93 o
  -4  12   7       43.29       47.14      2.20 o
  -3  12   7       26.65       31.68      1.84 o
  -2  12   7       24.19       19.43      1.49 o
  -1  12   7        9.04        8.82      1.63 o
   0  12   7       71.24       65.27      2.14 o
   1  12   7       23.14       18.98      1.25 o
   2  12   7        0.24        0.38      0.87 o
   3  12   7        0.09       -0.61      0.61 o
   4  12   7       34.30       39.18      1.69 o
   5  12   7       15.45       16.43      1.47 o
   6  12   7        7.49        4.00      1.04 o
   7  12   7        3.30        4.22      1.02 o
   8  12   7        4.75        4.65      0.95 o
  -5  13   7        1.93        0.59      1.49 o
  -4  13   7       10.42       13.44      1.75 o
  -3  13   7        0.18       -0.68      1.35 o
  -2  13   7        8.76        8.17      1.75 o
  -1  13   7       89.69       92.57      6.91 o
   0  13   7      118.55      123.33      3.51 o
   1  13   7       12.36       10.92      1.17 o
   2  13   7        1.09        1.41      0.98 o
   3  13   7       15.17       14.50      1.07 o
   4  13   7        3.53        2.18      1.17 o
   5  13   7        2.59        1.87      2.10 o
   6  13   7        1.00        3.54      1.14 o
   7  13   7       52.53       54.71      5.19 o
  -3  14   7       11.38       12.86      2.16 o
  -2  14   7       15.13       16.27      1.88 o
  -1  14   7       17.73       15.93      1.78 o
   0  14   7        1.00        2.42      1.33 o
   1  14   7       31.82       31.21      2.39 o
   2  14   7       36.32       40.28      2.01 o
   3  14   7        2.91        3.53      1.08 o
   4  14   7        0.60        1.09      1.12 o
   5  14   7        3.70        3.06      1.77 o
   6  14   7       50.02       61.09      4.19 o
  -2  15   7        1.85        2.15      2.21 o
  -1  15   7        7.77        5.18      1.64 o
   0  15   7        2.95        1.59      1.74 o
   1  15   7        2.63        1.12      1.62 o
   2  15   7        0.92       -1.12      1.42 o
   3  15   7        1.82        1.57      1.06 o
   4  15   7        0.88       -0.71      2.14 o
  -2 -10   8       20.29       23.12      1.73 o
  -1 -10   8       13.25       13.96      2.05 o
   0 -10   8        6.34        4.97      1.89 o
   1 -10   8       20.22       28.09      2.68 o
   2 -10   8        9.62       11.57      1.83 o
   3 -10   8       10.10        8.08      1.84 o
  -4  -9   8       23.63       28.97      2.58 o
  -3  -9   8       27.14       26.55      2.06 o
  -2  -9   8        2.74        4.63      1.31 o
  -1  -9   8        9.28        9.29      1.39 o
   0  -9   8        8.44        8.82      2.65 o
   1  -9   8       17.73       17.74      1.64 o
   2  -9   8        1.51        0.78      1.40 o
   3  -9   8       28.22       32.54      3.34 o
   4  -9   8        1.15        1.04      1.57 o
   5  -9   8       21.33       21.01      1.95 o
  -5  -8   8       22.23       23.99      1.75 o
  -4  -8   8        0.37        1.94      1.25 o
  -3  -8   8        2.78        2.07      1.95 o
  -2  -8   8       20.96       23.04      1.74 o
  -1  -8   8       10.17        9.17      1.79 o
   0  -8   8        4.32        4.27      2.13 o
   1  -8   8        0.01       -0.36      1.33 o
   2  -8   8       88.91       91.17      2.83 o
   3  -8   8       51.48       60.94      3.34 o
   4  -8   8       17.60       17.08      1.95 o
   5  -8   8        6.89        5.51      1.47 o
   6  -8   8        0.25       -0.42      1.45 o
  -6  -7   8        3.96        1.74      1.05 o
  -5  -7   8        5.83        9.15      1.31 o
  -4  -7   8        0.12        0.06      1.05 o
  -3  -7   8        0.06       -0.79      0.79 o
  -2  -7   8        5.92        6.24      1.01 o
  -1  -7   8       25.30       30.65      1.52 o
   0  -7   8        0.15       -0.09      0.80 o
   1  -7   8        6.45        8.73      1.23 o
   2  -7   8        0.04       -1.01      1.01 o
   3  -7   8       35.95       41.59      2.16 o
   4  -7   8       37.64       42.94      1.99 o
   5  -7   8       83.00       87.08      2.77 o
   6  -7   8        4.09        4.12      1.44 o
   7  -7   8       50.45       57.48      2.83 o
  -7  -6   8        0.38        1.60      1.39 o
  -6  -6   8       14.82       15.55      1.43 o
  -5  -6   8       38.86       37.42      1.96 o
  -4  -6   8       11.68       10.42      0.93 o
  -3  -6   8        4.04        4.76      0.91 o
  -2  -6   8       35.48       35.92      1.55 o
  -1  -6   8        0.26       -0.14      0.69 o
   0  -6   8       34.52       33.06      1.36 o
   1  -6   8        7.95        7.77      1.00 o
   2  -6   8       16.84       22.06      1.22 o
   3  -6   8       17.78       18.21      1.36 o
   4  -6   8        0.06        0.10      1.05 o
   5  -6   8        9.03       10.36      1.32 o
   6  -6   8        2.92        5.49      1.35 o
   7  -6   8       71.30       66.88      2.88 o
   8  -6   8        4.42        0.58      1.53 o
  -7  -5   8       22.13       27.82      1.63 o
  -6  -5   8        4.96        4.69      1.06 o
  -5  -5   8       70.49       72.06      4.01 o
  -4  -5   8      174.93      189.10      3.55 o
  -3  -5   8       74.75       72.78      2.73 o
  -2  -5   8        0.00        0.07      0.66 o
  -1  -5   8      143.21      129.59      2.56 o
   0  -5   8       14.29       14.60      0.91 o
   1  -5   8      175.93      165.61      4.15 o
   2  -5   8        0.05        0.13      0.76 o
   3  -5   8        0.18        0.25      0.91 o
   4  -5   8        8.41        5.21      1.10 o
   5  -5   8       39.24       34.23      1.69 o
   6  -5   8       53.88       53.22      2.26 o
   7  -5   8       19.62       17.95      1.78 o
   8  -5   8       10.83       11.34      1.68 o
   9  -5   8        8.14        7.48      2.24 o
  -8  -4   8       35.30       38.18      1.92 o
  -7  -4   8       39.75       52.19      2.19 o
  -6  -4   8        1.79        1.78      1.77 o
  -5  -4   8       10.20       12.27      1.18 o
  -4  -4   8      115.96      103.81      2.34 o
  -3  -4   8       63.35       62.39      1.80 o
  -2  -4   8       22.97       27.12      0.98 o
  -1  -4   8      495.75      484.93      6.06 o
   0  -4   8      496.30      459.73      5.81 o
   1  -4   8       92.30       79.87      2.26 o
   2  -4   8       66.36       67.28      1.78 o
   3  -4   8       13.23        8.10      0.91 o
   4  -4   8       30.96       27.84      1.27 o
   5  -4   8        3.39        3.61      1.09 o
   6  -4   8        0.35        0.85      1.08 o
   7  -4   8       23.93       25.62      1.81 o
   8  -4   8        1.09        1.53      1.33 o
   9  -4   8        9.21        5.52      1.85 o
  -8  -3   8       26.35       24.07      1.57 o
  -7  -3   8       14.22       17.97      1.39 o
  -6  -3   8       47.28       44.21      1.85 o
  -5  -3   8       53.06       56.83      1.60 o
  -4  -3   8      286.20      303.34      5.04 o
  -3  -3   8       28.29       25.20      1.01 o
  -2  -3   8      152.02      145.44      2.34 o
  -1  -3   8      360.99      347.64      3.91 o
   0  -3   8      619.63      617.37      6.47 o
   1  -3   8       57.61       52.47      1.40 o
   2  -3   8        0.00        0.44      0.49 o
   3  -3   8        7.91        9.89      0.78 o
   4  -3   8      183.03      149.42      2.74 o
   5  -3   8        0.04       -0.79      0.79 o
   6  -3   8      130.52      134.01      2.70 o
   7  -3   8      108.89      105.20      2.72 o
   8  -3   8       99.10      103.38      2.77 o
   9  -3   8        0.78        0.85      2.23 o
  10  -3   8        1.15        1.24      1.73 o
  -8  -2   8        0.76        1.42      1.01 o
  -7  -2   8        0.45       -0.84      0.84 o
  -6  -2   8        6.50        6.62      1.05 o
  -5  -2   8       70.03       73.00      2.39 o
  -4  -2   8      107.86      106.62      2.05 o
  -3  -2   8      143.56      132.55      2.15 o
  -2  -2   8      170.29      169.94      2.18 o
  -1  -2   8      388.37      378.56      4.43 o
   0  -2   8        6.42        8.91      0.70 o
   1  -2   8       25.85       20.84      0.73 o
   2  -2   8       14.36       13.90      0.77 o
   3  -2   8        0.36        0.10      0.56 o
   4  -2   8       81.73       79.21      1.93 o
   5  -2   8        0.15        0.38      0.83 o
   6  -2   8      599.00      592.43      7.92 o
   7  -2   8        0.18       -0.50      0.90 o
   8  -2   8        1.34        1.33      1.13 o
   9  -2   8       31.51       29.21      1.78 o
  10  -2   8        4.87        2.09      1.25 o
  -9  -1   8        1.13        0.04      1.01 o
  -8  -1   8       61.17       64.07      2.53 o
  -7  -1   8        0.70       -1.31      2.74 o
  -6  -1   8      121.06      118.66      2.45 o
  -5  -1   8       18.04       18.44      1.61 o
  -4  -1   8      296.38      265.39      3.60 o
  -3  -1   8      165.26      172.01      2.56 o
  -2  -1   8        0.20        0.27      0.40 o
  -1  -1   8       29.55       23.97      0.78 o
   0  -1   8      187.01      190.48      2.34 o
   1  -1   8      305.06      277.41      3.39 o
   2  -1   8      226.50      231.22      2.82 o
   3  -1   8      234.47      226.55      3.19 o
   4  -1   8       49.72       52.98      1.30 o
   5  -1   8        1.30       -0.65      0.65 o
   6  -1   8        0.11        1.35      0.78 o
   7  -1   8      137.51      131.95      2.90 o
   8  -1   8        8.36        9.60      1.21 o
   9  -1   8       95.48      100.73      3.00 o
  10  -1   8        0.47       -1.06      1.49 o
  -9   0   8        0.30       -0.37      1.01 o
  -8   0   8       31.30       30.55      1.83 o
  -7   0   8        0.53        0.26      0.95 o
  -6   0   8       20.63       17.81      1.07 o
  -5   0   8      110.39      108.02      2.37 o
  -4   0   8        1.82        3.73      0.55 o
  -3   0   8       54.54       51.59      1.04 o
  -2   0   8       72.81       69.93      1.45 o
  -1   0   8        2.15        2.43      0.41 o
   0   0   8      257.68      254.78      3.01 o
   1   0   8      615.71      667.46      7.31 o
   2   0   8      785.95      813.10      8.79 o
   3   0   8        9.59       13.06      0.62 o
   4   0   8       15.90       11.55      0.60 o
   5   0   8       23.69       20.85      1.07 o
   6   0   8      377.38      361.04      5.53 o
   7   0   8       21.11       19.31      1.13 o
   8   0   8        1.69        3.05      0.98 o
   9   0   8        5.75        5.30      1.11 o
  10   0   8       29.25       23.90      1.78 o
  -9   1   8        2.89        1.41      1.17 o
  -8   1   8       11.96       18.82      1.62 o
  -7   1   8        0.26        0.22      0.76 o
  -6   1   8        4.69        5.37      1.10 o
  -5   1   8        1.11        1.62      0.74 o
  -4   1   8      176.94      169.91      2.70 o
  -3   1   8      333.08      328.73      3.65 o
  -2   1   8       43.82       44.14      1.05 o
  -1   1   8      264.83      249.31      2.97 o
   0   1   8        7.17        7.03      0.59 o
   1   1   8      797.80      773.18      7.81 o
   2   1   8      662.21      620.46      6.37 o
   3   1   8      167.81      181.14      2.39 o
   4   1   8       21.22       22.79      0.73 o
   5   1   8     1500.05     1533.68     17.89 o
   6   1   8       30.65       29.51      1.22 o
   7   1   8        2.01        2.08      0.74 o
   8   1   8        5.16        5.70      0.98 o
   9   1   8       16.12       16.97      1.31 o
  10   1   8        2.78        4.98      1.73 o
  11   1   8       28.11       31.53      3.15 o
  -9   2   8        0.08       -1.16      1.16 o
  -8   2   8       27.64       26.89      1.88 o
  -7   2   8        1.17       -0.77      0.77 o
  -6   2   8       25.60       24.22      1.30 o
  -5   2   8       32.16       28.52      1.19 o
  -4   2   8       21.80       22.65      0.98 o
  -3   2   8      499.02      483.04      5.76 o
  -2   2   8       60.34       53.97      1.06 o
  -1   2   8      260.81      213.10      2.62 o
   0   2   8      742.59      754.55      8.60 o
   1   2   8        9.62       11.45      0.49 o
   2   2   8      552.98      562.37      6.20 o
   3   2   8      111.21      110.97      1.91 o
   4   2   8       17.35       18.77      0.65 o
   5   2   8       43.87       38.00      1.36 o
   6   2   8      336.97      342.77      5.40 o
   7   2   8        4.47        3.77      0.81 o
   8   2   8        0.35       -0.21      1.84 o
   9   2   8        0.45        0.08      2.17 o
  10   2   8       19.03       19.47      2.47 o
  11   2   8        3.00        3.08      1.85 o
  -9   3   8        0.09       -1.24      1.48 o
  -8   3   8        0.21       -0.13      1.31 o
  -7   3   8        0.24       -0.49      0.84 o
  -6   3   8        4.84        6.70      1.00 o
  -5   3   8       23.62       27.80      1.67 o
  -4   3   8       55.35       51.47      1.35 o
  -3   3   8       15.60        8.93      0.93 o
  -2   3   8      540.96      517.17      5.67 o
  -1   3   8       33.83       47.31      1.12 o
   0   3   8      844.50      851.39      8.95 o
   1   3   8        3.14        3.59      0.39 o
   2   3   8      118.00       97.51      1.45 o
   3   3   8      142.15      149.65      1.97 o
   4   3   8      218.34      222.84      2.72 o
   5   3   8      136.39      133.77      2.03 o
   6   3   8       39.49       39.63      1.28 o
   7   3   8      208.29      197.72      7.38 o
   8   3   8        0.26       -0.50      1.06 o
   9   3   8        0.99       -0.38      1.39 o
  10   3   8        8.06        8.81      1.85 o
  11   3   8        7.60        3.82      1.82 o
  -9   4   8       11.84       11.53      1.84 o
  -8   4   8       10.18       10.66      1.27 o
  -7   4   8       10.14       10.25      1.19 o
  -6   4   8        5.77        3.19      0.97 o
  -5   4   8       21.01       24.38      1.19 o
  -4   4   8      355.11      343.25      4.80 o
  -3   4   8        9.15        9.03      0.90 o
  -2   4   8      202.95      184.02      2.41 o
  -1   4   8      100.43      107.28      1.74 o
   0   4   8        0.40        2.82      0.44 o
   1   4   8      166.73      149.78      2.15 o
   2   4   8      409.55      412.94      4.58 o
   3   4   8      117.58      100.02      1.46 o
   4   4   8       63.72       63.91      1.14 o
   5   4   8        3.80        3.63      0.42 o
   6   4   8      125.79      125.92      2.12 o
   7   4   8       31.87       32.48      1.29 o
   8   4   8        0.10        0.03      1.16 o
   9   4   8       36.08       38.16      2.77 o
  10   4   8      124.11      115.50      5.08 o
  11   4   8        0.32        2.73      1.57 o
  -9   5   8        0.40        0.36      1.54 o
  -8   5   8        0.64       -1.04      1.04 o
  -7   5   8        5.28        6.03      1.11 o
  -6   5   8        0.15        0.24      0.94 o
  -5   5   8        7.12        8.57      1.20 o
  -4   5   8       89.16       79.92      1.81 o
  -3   5   8       71.27       86.32      1.84 o
  -2   5   8      283.58      293.07      3.54 o
  -1   5   8      128.25      137.64      1.94 o
   0   5   8       22.44       21.80      0.76 o
   1   5   8      347.23      318.74      3.68 o
   2   5   8        4.96        4.69      0.46 o
   3   5   8      642.21      601.82      6.46 o
   4   5   8        9.48       12.29      0.64 o
   5   5   8      656.71      631.34      7.34 o
   6   5   8      265.50      239.19      3.41 o
   7   5   8       90.53       95.34      1.90 o
   8   5   8       96.12      101.93      2.99 o
   9   5   8       13.31       12.43      1.22 o
  10   5   8        9.45        9.90      1.39 o
  11   5   8        4.81        6.34      1.41 o
  -8   6   8       16.86       12.63      1.53 o
  -7   6   8       17.86       24.47      1.67 o
  -6   6   8        4.87        1.90      0.91 o
  -5   6   8        4.30        1.65      0.81 o
  -4   6   8      110.13      115.74      2.31 o
  -3   6   8        0.60        0.95      0.64 o
  -2   6   8      437.62      423.65      5.76 o
  -1   6   8       19.13       20.55      0.88 o
   0   6   8       63.13       75.34      2.12 o
   1   6   8       91.87       84.24      1.39 o
   2   6   8        9.70       12.66      0.55 o
   3   6   8       11.67       11.41      0.55 o
   4   6   8      187.43      167.01      2.14 o
   5   6   8      241.76      217.59      3.18 o
   6   6   8        5.36        5.36      0.61 o
   7   6   8      112.45       98.17      1.86 o
   8   6   8       58.89       50.86      3.05 o
   9   6   8        1.56        1.83      0.86 o
  10   6   8        0.01        1.74      0.95 o
  -8   7   8        8.94        8.65      1.97 o
  -7   7   8       21.67       25.24      1.81 o
  -6   7   8        0.97       -0.36      0.91 o
  -5   7   8        0.48        0.14      0.86 o
  -4   7   8       12.20       13.26      1.02 o
  -3   7   8       40.49       30.22      1.20 o
  -2   7   8       95.59       88.55      1.90 o
  -1   7   8       37.90       32.06      1.05 o
   0   7   8        2.17        0.41      0.41 o
   1   7   8     1137.82     1083.33     11.36 o
   2   7   8       73.36       69.56      1.38 o
   3   7   8       55.91       62.27      1.27 o
   4   7   8       30.41       30.09      0.83 o
   5   7   8      474.23      448.57      5.89 o
   6   7   8        1.18        0.69      0.48 o
   7   7   8       48.78       40.41      1.40 o
   8   7   8       32.10       34.52      1.74 o
   9   7   8        8.83        8.15      0.99 o
  10   7   8       58.36       60.19      2.17 o
  -8   8   8       13.15       16.52      3.37 o
  -7   8   8       16.89       22.63      2.35 o
  -6   8   8        0.44       -1.06      1.16 o
  -5   8   8        3.45        2.46      1.05 o
  -4   8   8       26.33       36.14      1.41 o
  -3   8   8      178.43      147.48      2.77 o
  -2   8   8      122.93      129.55      2.48 o
  -1   8   8      303.90      310.89      4.13 o
   0   8   8      373.52      367.78      4.69 o
   1   8   8      915.64      934.68      9.93 o
   2   8   8       19.41       19.96      0.79 o
   3   8   8      464.71      457.70      5.11 o
   4   8   8      776.46      693.88      8.85 o
   5   8   8       32.64       25.30      1.33 o
   6   8   8       19.80       19.88      0.82 o
   7   8   8        1.26        0.06      0.57 o
   8   8   8       41.45       46.79      1.82 o
   9   8   8       10.65        8.74      0.98 o
  10   8   8        9.52       12.94      1.59 o
  -7   9   8       16.08       23.25      2.46 o
  -6   9   8       20.59       22.62      1.86 o
  -5   9   8        6.61        5.51      1.18 o
  -4   9   8        2.29        3.68      1.05 o
  -3   9   8        0.09        1.41      0.93 o
  -2   9   8      156.29      153.39      3.19 o
  -1   9   8      139.50      133.34      2.52 o
   0   9   8       22.03       22.17      1.03 o
   1   9   8      387.57      354.98      4.99 o
   2   9   8      597.62      546.21      7.40 o
   3   9   8      147.20      136.44      3.32 o
   4   9   8      124.28      115.83      2.32 o
   5   9   8       30.76       38.69      1.23 o
   6   9   8       32.40       33.85      1.14 o
   7   9   8       14.39       14.76      2.21 o
   8   9   8       40.65       44.62      2.26 o
   9   9   8        1.08        0.29      0.75 o
  10   9   8        1.71        3.31      1.17 o
  -7  10   8       10.02        8.96      2.16 o
  -6  10   8        2.09        2.89      1.42 o
  -5  10   8       39.84       38.28      1.89 o
  -4  10   8        2.37        2.78      1.16 o
  -3  10   8       33.33       33.29      1.67 o
  -2  10   8       19.32       21.14      1.60 o
  -1  10   8       67.79       65.97      1.80 o
   0  10   8        2.32        1.71      0.76 o
   1  10   8       10.64        8.54      0.84 o
   2  10   8      206.61      199.76      3.19 o
   3  10   8       66.65       65.09      1.75 o
   4  10   8       40.72       47.91      1.67 o
   5  10   8        8.53        7.21      0.83 o
   6  10   8       10.90        9.76      1.26 o
   7  10   8       25.58       24.93      1.47 o
   8  10   8       20.86       23.17      1.39 o
   9  10   8        0.52       -0.06      1.01 o
  -6  11   8        7.94       11.19      1.84 o
  -5  11   8        2.36        3.00      1.31 o
  -4  11   8        1.94       -0.21      1.14 o
  -3  11   8        1.04        2.09      1.16 o
  -2  11   8       31.19       27.46      1.53 o
  -1  11   8        5.89        2.22      1.05 o
   0  11   8        9.66        9.34      0.99 o
   1  11   8      119.31      130.35      2.51 o
   2  11   8       42.79       36.97      1.43 o
   3  11   8       66.10       58.48      1.73 o
   4  11   8       37.90       32.30      1.44 o
   5  11   8       24.45       28.10      2.13 o
   6  11   8        1.96        0.39      0.88 o
   7  11   8       65.87       70.84      4.10 o
   8  11   8        1.03        1.48      1.70 o
   9  11   8       27.39       31.38      2.27 o
  -5  12   8        1.63       -0.04      1.51 o
  -4  12   8        4.31        2.59      1.36 o
  -3  12   8       49.01       50.90      2.19 o
  -2  12   8        1.12       -1.06      1.06 o
  -1  12   8        1.09        1.25      1.07 o
   0  12   8       33.00       37.48      2.19 o
   1  12   8        7.91        7.44      0.99 o
   2  12   8       38.61       38.20      1.56 o
   3  12   8        0.05        0.63      1.28 o
   4  12   8       11.34       11.74      1.72 o
   5  12   8        0.12       -0.67      0.67 o
   6  12   8        0.03       -1.13      1.96 o
   7  12   8        5.25        5.96      1.12 o
   8  12   8        0.33        0.35      0.84 o
  -5  13   8        1.64       -0.97      3.71 o
  -4  13   8       11.08        8.56      1.62 o
  -3  13   8        8.79        8.34      2.04 o
  -2  13   8        8.48       10.35      1.47 o
  -1  13   8       17.49       20.77      2.45 o
   0  13   8        1.27        1.78      1.50 o
   1  13   8        3.71        3.49      0.98 o
   2  13   8        0.26       -0.13      0.90 o
   3  13   8       36.50       37.58      1.83 o
   4  13   8        0.59        1.17      0.85 o
   5  13   8       10.88       10.55      1.46 o
   6  13   8        0.42        1.37      2.50 o
   7  13   8       43.89       47.45      2.23 o
  -3  14   8        2.35        0.02      2.84 o
  -2  14   8        1.58        2.71      1.50 o
  -1  14   8        1.12       -1.71      1.74 o
   0  14   8       19.06       21.83      1.88 o
   1  14   8        0.03       -1.43      1.43 o
   2  14   8        3.49        4.67      1.21 o
   3  14   8       52.32       63.27      2.32 o
   4  14   8        9.70       10.58      1.19 o
   5  14   8       59.23       53.55      3.48 o
   6  14   8       13.68       16.23      3.10 o
  -2  15   8       10.73        6.82      3.11 o
  -1  15   8        0.26        0.62      1.45 o
   0  15   8        1.05       -0.22      2.83 o
   1  15   8        0.23       -2.23      2.23 o
   2  15   8        0.83       -1.45      1.45 o
   3  15   8        0.22        0.06      1.05 o
   4  15   8        0.01       -0.08      1.37 o
  -3  -9   9       31.76       33.14      2.39 o
  -2  -9   9       31.10       31.30      1.85 o
  -1  -9   9       10.82       12.15      3.45 o
   0  -9   9        2.34        0.91      1.81 o
   1  -9   9       16.49       10.48      2.10 o
   2  -9   9        3.46        4.17      1.62 o
   3  -9   9        3.51        5.76      1.69 o
   4  -9   9        3.91        1.03      1.72 o
  -4  -8   9       52.72       53.95      5.08 o
  -3  -8   9        6.52       11.82      2.41 o
  -2  -8   9        0.32       -0.74      1.00 o
  -1  -8   9        6.51        6.22      1.79 o
   0  -8   9        2.65        3.70      1.54 o
   1  -8   9        9.55        9.59      1.76 o
   2  -8   9       18.52       22.66      1.88 o
   3  -8   9       17.78       16.34      1.90 o
   4  -8   9        9.35       12.86      1.89 o
   5  -8   9        8.86        6.47      2.40 o
   6  -8   9        7.81        8.99      2.08 o
  -5  -7   9       17.04       17.47      1.68 o
  -4  -7   9        0.53       -0.85      1.11 o
  -3  -7   9       46.18       55.32      2.11 o
  -2  -7   9        0.01       -0.66      1.06 o
  -1  -7   9        0.01        0.47      0.96 o
   0  -7   9        5.78        7.54      1.33 o
   1  -7   9       12.05       11.13      1.43 o
   2  -7   9        0.13       -0.02      1.15 o
   3  -7   9       58.39       57.08      2.58 o
   4  -7   9       41.09       42.18      2.39 o
   5  -7   9       11.04       14.60      1.62 o
   6  -7   9        6.62        6.83      1.57 o
   7  -7   9        0.72        0.99      2.21 o
  -6  -6   9        1.10        0.55      1.01 o
  -5  -6   9        4.88        6.24      1.27 o
  -4  -6   9       99.21       95.49      2.89 o
  -3  -6   9       20.86       22.64      3.10 o
  -2  -6   9        4.88        4.74      1.03 o
  -1  -6   9        0.10        0.81      0.89 o
   0  -6   9       15.17       13.67      1.11 o
   1  -6   9       91.16       93.87      2.31 o
   2  -6   9        0.30        0.04      1.00 o
   3  -6   9       72.17       72.08      2.77 o
   4  -6   9        4.59        4.73      1.39 o
   5  -6   9        0.46       -1.20      1.20 o
   6  -6   9        3.37        5.36      2.12 o
   7  -6   9        0.36       -1.50      1.50 o
   8  -6   9        0.18       -2.02      2.02 o
  -7  -5   9        1.70        1.92      1.08 o
  -6  -5   9        3.02        2.88      1.11 o
  -5  -5   9       59.31       58.41      2.51 o
  -4  -5   9       92.06      101.98      4.36 o
  -3  -5   9        6.48        7.10      0.97 o
  -2  -5   9       68.83       65.54      2.01 o
  -1  -5   9       20.36       19.58      1.11 o
   0  -5   9        6.47       10.72      0.97 o
   1  -5   9       27.63       25.76      1.18 o
   2  -5   9        0.49        0.13      0.83 o
   3  -5   9       16.65       13.11      1.57 o
   4  -5   9       12.33        8.46      2.44 o
   5  -5   9        0.88       -1.07      1.07 o
   6  -5   9       26.73       29.87      2.13 o
   7  -5   9        2.22        2.50      1.42 o
   8  -5   9       48.85       59.10      3.66 o
  -7  -4   9        1.38        0.22      0.97 o
  -6  -4   9        0.91        3.06      1.10 o
  -5  -4   9       28.57       21.96      2.14 o
  -4  -4   9      102.82       96.88      2.37 o
  -3  -4   9        9.77       12.98      1.05 o
  -2  -4   9        1.53        2.12      0.94 o
  -1  -4   9        2.64        1.03      0.83 o
   0  -4   9        5.39        5.47      0.77 o
   1  -4   9        0.11       -0.56      0.68 o
   2  -4   9       28.12       23.39      1.19 o
   3  -4   9       69.36       78.96      2.27 o
   4  -4   9       81.25       73.28      2.62 o
   5  -4   9       42.74       42.96      1.78 o
   6  -4   9        6.69        3.96      1.30 o
   7  -4   9        1.38        0.53      1.31 o
   8  -4   9        0.83        2.76      1.42 o
   9  -4   9       11.24        8.39      3.34 o
  -7  -3   9        4.15        4.54      1.13 o
  -6  -3   9       75.75       75.02      3.12 o
  -5  -3   9       12.44       13.13      0.97 o
  -4  -3   9      276.80      264.27      4.63 o
  -3  -3   9       12.66        8.42      0.92 o
  -2  -3   9        1.35        1.59      0.67 o
  -1  -3   9      107.41      101.79      1.77 o
   0  -3   9       27.04       21.41      0.88 o
   1  -3   9      272.88      273.45      3.84 o
   2  -3   9      290.83      293.66      4.53 o
   3  -3   9      807.80      745.55     10.03 o
   4  -3   9      117.24      124.16      3.25 o
   5  -3   9       11.40       12.31      1.30 o
   6  -3   9       13.69       17.84      1.32 o
   7  -3   9       27.49       22.99      1.74 o
   8  -3   9       15.85       17.73      1.71 o
   9  -3   9       27.05       30.95      2.80 o
  -8  -2   9       14.20       18.74      2.36 o
  -7  -2   9       19.46       15.03      2.86 o
  -6  -2   9       43.77       50.41      2.08 o
  -5  -2   9       71.88       66.76      1.88 o
  -4  -2   9        3.22        2.76      0.79 o
  -3  -2   9        1.44        2.03      0.68 o
  -2  -2   9       12.72       14.73      0.89 o
  -1  -2   9        0.76        0.34      0.57 o
   0  -2   9      206.79      204.09      2.77 o
   1  -2   9      203.41      194.44      2.52 o
   2  -2   9      151.53      149.02      3.63 o
   3  -2   9       71.13       55.78      1.54 o
   4  -2   9       51.13       62.30      1.94 o
   5  -2   9        0.05        0.89      0.90 o
   6  -2   9      319.95      309.89      4.73 o
   7  -2   9        2.92        1.75      1.01 o
   8  -2   9        1.16        1.12      1.19 o
   9  -2   9        5.38        5.67      1.67 o
  10  -2   9       29.20       25.80      2.36 o
  -8  -1   9       39.29       38.23      2.07 o
  -7  -1   9        0.56        1.01      1.00 o
  -6  -1   9       10.59       10.31      1.54 o
  -5  -1   9       27.31       24.37      1.83 o
  -4  -1   9      112.16      101.05      2.34 o
  -3  -1   9       20.67       22.32      0.99 o
  -2  -1   9       52.83       57.21      1.24 o
  -1  -1   9        0.21       -0.05      0.46 o
   0  -1   9       62.52       66.62      1.26 o
   1  -1   9       90.78       89.74      1.49 o
   2  -1   9      225.81      223.21      2.89 o
   3  -1   9      285.55      286.33      3.93 o
   4  -1   9        0.31       -0.23      0.77 o
   5  -1   9       73.94       66.31      2.57 o
   6  -1   9        0.13       -0.84      0.84 o
   7  -1   9        0.07       -0.66      0.83 o
   8  -1   9        1.38        0.09      1.05 o
   9  -1   9       46.04       50.24      2.29 o
  10  -1   9        0.48        0.36      1.19 o
  -8   0   9       16.52       19.04      1.73 o
  -7   0   9       64.22       59.64      2.55 o
  -6   0   9       68.31       61.95      1.94 o
  -5   0   9       33.87       29.00      1.28 o
  -4   0   9        1.76        1.14      0.62 o
  -3   0   9       13.61       10.05      0.69 o
  -2   0   9      105.76       95.08      1.60 o
  -1   0   9      125.57      117.17      1.70 o
   0   0   9       97.99      105.61      1.59 o
   1   0   9       93.32       89.06      1.62 o
   2   0   9      524.95      531.39      6.02 o
   3   0   9       60.36       68.04      1.47 o
   4   0   9        7.99       10.60      0.88 o
   5   0   9       44.45       49.68      1.61 o
   6   0   9       64.80       61.28      1.85 o
   7   0   9       66.76       66.05      2.29 o
   8   0   9        0.90       -0.01      0.97 o
   9   0   9       12.70       12.78      1.40 o
  10   0   9        6.03        6.62      1.45 o
  -8   1   9        0.01       -1.07      1.07 o
  -7   1   9        3.97        5.51      1.28 o
  -6   1   9       45.22       43.57      1.70 o
  -5   1   9       47.29       51.40      1.79 o
  -4   1   9        5.93        8.43      0.93 o
  -3   1   9      565.74      523.28      6.24 o
  -2   1   9       51.48       61.70      1.31 o
  -1   1   9        3.86        2.46      0.45 o
   0   1   9      279.55      276.07      4.13 o
   1   1   9     1323.15     1357.67     15.14 o
   2   1   9      370.24      364.00      4.28 o
   3   1   9        6.02        4.81      0.49 o
   4   1   9      601.32      567.84      6.01 o
   5   1   9       14.62       16.07      0.86 o
   6   1   9      108.22      101.82      2.32 o
   7   1   9      105.36      102.94      2.76 o
   8   1   9       12.81       14.90      1.40 o
   9   1   9       12.24       15.08      2.98 o
  10   1   9        7.17        7.92      1.37 o
  -8   2   9       13.58       13.53      2.51 o
  -7   2   9       91.14       87.96      2.45 o
  -6   2   9       20.59       17.68      1.22 o
  -5   2   9      217.77      205.90      4.18 o
  -4   2   9       35.74       34.00      1.29 o
  -3   2   9      178.02      174.79      2.56 o
  -2   2   9      257.01      239.07      3.20 o
  -1   2   9      375.28      389.73      4.44 o
   0   2   9        5.01        5.44      0.69 o
   1   2   9      225.41      248.02      3.26 o
   2   2   9        4.79        2.59      0.41 o
   3   2   9        0.41        0.87      0.39 o
   4   2   9      339.63      316.06      3.35 o
   5   2   9      161.73      156.94      2.42 o
   6   2   9        4.80        2.30      1.04 o
   7   2   9        1.63        2.21      0.82 o
   8   2   9       17.26       21.25      2.20 o
   9   2   9       69.18       71.82      2.73 o
  10   2   9       14.59       15.08      2.39 o
  11   2   9       16.93       20.26      2.62 o
  -8   3   9        5.16        7.05      2.86 o
  -7   3   9       58.08       55.97      2.42 o
  -6   3   9        0.38        0.63      1.20 o
  -5   3   9        3.00        1.09      0.73 o
  -4   3   9       49.47       56.56      1.67 o
  -3   3   9      108.87      112.31      2.12 o
  -2   3   9       63.45       63.82      1.25 o
  -1   3   9        0.01       -0.46      0.46 o
   0   3   9      333.35      316.87      3.81 o
   1   3   9      212.86      198.97      2.73 o
   2   3   9       26.10       32.44      1.65 o
   3   3   9      160.27      154.88      2.09 o
   4   3   9       20.48       21.31      1.41 o
   5   3   9      321.97      313.70      3.71 o
   6   3   9      213.73      209.18      4.21 o
   7   3   9      487.82      486.23     10.42 o
   8   3   9        0.09        1.22      0.91 o
   9   3   9      187.85      187.78      5.94 o
  10   3   9        6.18       11.37      2.16 o
  11   3   9        1.30        4.76      1.85 o
  -8   4   9       13.85       12.35      1.33 o
  -7   4   9       27.17       30.50      1.66 o
  -6   4   9        5.53        3.44      1.00 o
  -5   4   9       85.54       91.48      2.26 o
  -4   4   9       11.10       10.23      0.83 o
  -3   4   9      144.81      146.88      2.89 o
  -2   4   9      606.62      576.61      6.37 o
  -1   4   9       29.30       28.95      0.93 o
   0   4   9      290.13      291.31      3.73 o
   1   4   9        4.11        5.59      0.48 o
   2   4   9      356.34      351.84      4.04 o
   3   4   9       22.36       19.04      0.66 o
   4   4   9       25.91       24.26      0.82 o
   5   4   9      286.06      280.57      4.17 o
   6   4   9      106.63      108.26      1.98 o
   7   4   9       14.15       16.31      1.06 o
   8   4   9      343.52      325.57      7.26 o
   9   4   9        1.02        1.17      1.45 o
  10   4   9        7.73        7.17      1.85 o
  11   4   9        2.78        3.43      1.63 o
  -8   5   9        2.06        2.10      1.32 o
  -7   5   9       33.03       39.67      1.94 o
  -6   5   9       60.02       65.27      3.65 o
  -5   5   9      136.50      139.90      2.98 o
  -4   5   9       26.55       28.72      1.15 o
  -3   5   9        0.45       -0.06      0.68 o
  -2   5   9        0.77        1.31      0.60 o
  -1   5   9       58.30       58.81      1.82 o
   0   5   9       72.21       70.24      1.49 o
   1   5   9      619.06      614.66      7.20 o
   2   5   9      119.45      108.32      1.75 o
   3   5   9      235.45      232.92      3.49 o
   4   5   9      148.40      150.78      2.21 o
   5   5   9      549.70      517.45      6.79 o
   6   5   9      314.01      298.42      5.36 o
   7   5   9        4.59        2.88      0.90 o
   8   5   9       59.41       58.11      1.72 o
   9   5   9        2.84        1.00      0.99 o
  10   5   9       60.85       63.49      2.58 o
  11   5   9        0.42        1.15      1.50 o
  -8   6   9       64.50       57.28      2.49 o
  -7   6   9       14.94       16.99      1.54 o
  -6   6   9      156.39      154.21      3.87 o
  -5   6   9       34.07       33.03      1.48 o
  -4   6   9       20.10       25.94      1.31 o
  -3   6   9       84.28       71.78      2.49 o
  -2   6   9       43.26       40.17      1.18 o
  -1   6   9      260.05      246.80      3.39 o
   0   6   9        2.00        3.01      0.55 o
   1   6   9      719.95      699.46      7.55 o
   2   6   9       10.43       13.09      0.60 o
   3   6   9       77.88       77.60      1.57 o
   4   6   9       77.82       66.44      1.24 o
   5   6   9        4.76        4.26      0.56 o
   6   6   9        6.99        6.14      0.66 o
   7   6   9      176.07      160.29      3.21 o
   8   6   9        0.83       -0.03      0.90 o
   9   6   9       29.04       29.10      1.65 o
  10   6   9        5.63        4.31      1.12 o
  -8   7   9       22.31       27.83      4.25 o
  -7   7   9       58.26       69.65      4.19 o
  -6   7   9        0.22        0.34      0.91 o
  -5   7   9       26.46       28.37      1.49 o
  -4   7   9        9.54       10.52      0.98 o
  -3   7   9      100.68       78.95      1.90 o
  -2   7   9       94.69       87.48      1.97 o
  -1   7   9      104.82       98.68      1.85 o
   0   7   9       19.16       20.50      1.02 o
   1   7   9      912.60      868.93      9.28 o
   2   7   9        2.63        1.60      0.46 o
   3   7   9      118.46      103.98      1.75 o
   4   7   9      130.31      125.10      1.95 o
   5   7   9      183.40      196.64      2.99 o
   6   7   9      326.84      335.96      4.58 o
   7   7   9       41.47       32.06      1.22 o
   8   7   9      100.95      109.15      3.11 o
   9   7   9        0.04       -0.81      0.81 o
  10   7   9       82.27       85.06      2.78 o
  -7   8   9        2.69        7.98      1.98 o
  -6   8   9        1.63       -0.60      1.83 o
  -5   8   9        5.24        2.86      1.19 o
  -4   8   9        1.73        4.41      1.03 o
  -3   8   9      230.30      215.82      3.62 o
  -2   8   9       76.50       71.66      2.11 o
  -1   8   9      464.27      464.48      5.82 o
   0   8   9      123.07      110.12      2.20 o
   1   8   9      373.86      371.57      5.17 o
   2   8   9       23.68       21.25      0.97 o
   3   8   9        8.66        6.57      0.66 o
   4   8   9      186.21      197.01      3.24 o
   5   8   9        1.39        0.61      0.79 o
   6   8   9       41.68       39.01      1.18 o
   7   8   9       57.76       54.96      2.09 o
   8   8   9       73.77       81.29      2.60 o
   9   8   9       20.84       21.06      1.38 o
  10   8   9        2.19        1.84      0.95 o
  -7   9   9       14.75       23.94      3.69 o
  -6   9   9       21.85       23.41      2.23 o
  -5   9   9        0.44        0.97      1.18 o
  -4   9   9        3.68        1.28      1.04 o
  -3   9   9        0.26        1.24      0.95 o
  -2   9   9       10.10        8.66      1.39 o
  -1   9   9       80.20       82.32      2.37 o
   0   9   9       83.15       70.98      1.78 o
   1   9   9        9.67       11.08      0.84 o
   2   9   9        0.12        0.01      0.63 o
   3   9   9       35.89       36.02      1.33 o
   4   9   9      151.31      143.90      2.73 o
   5   9   9       47.31       38.64      1.48 o
   6   9   9       39.98       41.25      1.43 o
   7   9   9       60.79       58.01      2.16 o
   8   9   9        0.20        0.91      0.81 o
   9   9   9       61.43       55.51      2.14 o
  10   9   9        2.41        3.67      1.28 o
  -7  10   9        2.34       -1.34      3.61 o
  -6  10   9        2.94        3.92      1.50 o
  -5  10   9        8.67        6.16      2.33 o
  -4  10   9        3.27        0.75      1.10 o
  -3  10   9      127.14      131.07      3.15 o
  -2  10   9        5.41        2.81      1.01 o
  -1  10   9        4.53        4.02      1.02 o
   0  10   9       17.36       16.21      1.42 o
   1  10   9      157.48      156.38      2.81 o
   2  10   9        1.83        3.07      0.68 o
   3  10   9        4.14        4.89      0.77 o
   4  10   9        7.78       11.11      0.99 o
   5  10   9       19.16       18.82      1.31 o
   6  10   9       30.96       28.61      1.23 o
   7  10   9        0.68        0.67      0.88 o
   8  10   9        5.06        7.00      1.04 o
   9  10   9        0.25        1.41      0.85 o
  -6  11   9        5.32        8.04      1.67 o
  -5  11   9        1.15       -1.37      1.39 o
  -4  11   9        0.02       -0.72      1.15 o
  -3  11   9       16.66       21.43      1.61 o
  -2  11   9        1.31        0.34      1.09 o
  -1  11   9      110.83      108.04      2.76 o
   0  11   9      256.85      247.94      4.01 o
   1  11   9        7.31        9.48      0.93 o
   2  11   9       26.51       19.38      1.14 o
   3  11   9        1.01       -0.12      0.67 o
   4  11   9       19.47       23.49      1.28 o
   5  11   9       35.57       29.59      1.34 o
   6  11   9        8.13        9.39      1.22 o
   7  11   9      103.41      107.64      3.25 o
   8  11   9        0.19       -0.21      0.83 o
   9  11   9        3.86        3.55      1.17 o
  -5  12   9        7.07        6.13      1.75 o
  -4  12   9        0.07       -0.99      1.62 o
  -3  12   9        8.27        9.81      1.47 o
  -2  12   9       83.45       89.35      2.71 o
  -1  12   9        7.21        6.58      1.18 o
   0  12   9        5.38        6.49      1.08 o
   1  12   9       21.47       21.41      1.32 o
   2  12   9        9.59       10.09      1.05 o
   3  12   9       49.87       48.62      1.90 o
   4  12   9        0.18       -0.58      1.08 o
   5  12   9       48.43       50.95      1.78 o
   6  12   9       49.51       52.35      2.31 o
   7  12   9        0.02       -0.25      0.96 o
   8  12   9        0.31       -0.26      1.40 o
  -4  13   9        0.13       -1.34      1.34 o
  -3  13   9        7.78        5.32      1.38 o
  -2  13   9        5.93        3.59      1.33 o
  -1  13   9        2.31        2.49      1.36 o
   0  13   9        3.33        6.83      1.36 o
   1  13   9        3.19        2.68      1.16 o
   2  13   9        3.49        5.20      1.65 o
   3  13   9       29.87       29.35      2.18 o
   4  13   9       27.48       30.36      1.59 o
   5  13   9        1.11        0.82      0.82 o
   6  13   9        9.62       10.09      1.43 o
   7  13   9        0.01       -0.79      1.02 o
  -3  14   9        0.20       -0.64      1.37 o
  -2  14   9        1.73       -0.19      1.40 o
  -1  14   9       19.22       21.90      1.98 o
   0  14   9        8.95        8.42      1.46 o
   1  14   9        0.58       -0.75      2.60 o
   2  14   9        3.79        2.27      1.12 o
   3  14   9        9.82       11.71      1.32 o
   4  14   9        6.96        6.96      1.15 o
   5  14   9       20.68       23.11      1.94 o
   6  14   9        0.93       -1.12      1.12 o
  -1  15   9        0.00       -0.12      1.45 o
   0  15   9       10.47        8.59      3.53 o
   1  15   9        0.29        0.41      1.64 o
   2  15   9       10.17       11.56      1.88 o
   3  15   9        0.15        0.26      1.09 o
   4  15   9       23.06       25.93      1.65 o
  -1  -9  10        0.01       -0.81      1.75 o
   0  -9  10        0.88       -1.27      1.89 o
   1  -9  10        2.79        4.90      2.11 o
   2  -9  10        8.16       10.45      4.22 o
  -3  -8  10        4.53        3.34      2.57 o
  -2  -8  10        0.04       -0.53      1.45 o
  -1  -8  10        7.48       10.99      1.91 o
   0  -8  10       28.20       25.94      2.86 o
   1  -8  10       10.28       12.51      1.94 o
   2  -8  10        0.48        0.39      1.43 o
   3  -8  10        3.61        1.81      1.89 o
   4  -8  10        9.65        3.33      1.67 o
   5  -8  10        0.25       -0.01      2.19 o
  -4  -7  10        2.27        2.75      1.32 o
  -3  -7  10        0.64       -0.20      1.74 o
  -2  -7  10       57.42       66.61      3.11 o
  -1  -7  10        9.14        7.71      1.21 o
   0  -7  10       23.59       24.86      2.00 o
   1  -7  10        8.43        7.50      1.35 o
   2  -7  10       31.85       29.74      2.57 o
   3  -7  10        7.75       12.57      3.43 o
   4  -7  10       15.73       12.24      1.85 o
   5  -7  10       24.28       21.57      2.20 o
   6  -7  10       17.85       19.95      2.81 o
  -5  -6  10       16.45       16.71      1.68 o
  -4  -6  10        1.33        0.28      1.20 o
  -3  -6  10        0.81        0.71      1.13 o
  -2  -6  10        6.40        6.21      1.07 o
  -1  -6  10        0.10       -0.11      0.97 o
   0  -6  10        7.72        6.30      1.03 o
   1  -6  10       13.96       15.54      2.07 o
   2  -6  10       34.34       31.76      1.77 o
   3  -6  10       11.24       14.32      2.14 o
   4  -6  10        4.59        2.94      1.60 o
   5  -6  10        3.99        3.60      1.55 o
   6  -6  10       32.60       38.32      2.43 o
   7  -6  10        0.06       -0.04      1.88 o
  -6  -5  10        1.22        4.23      1.25 o
  -5  -5  10       12.82       10.01      2.24 o
  -4  -5  10       29.04       27.64      1.66 o
  -3  -5  10        3.03        3.11      1.32 o
  -2  -5  10       15.78       17.81      1.29 o
  -1  -5  10       16.52       15.78      1.12 o
   0  -5  10      130.45      128.97      2.78 o
   1  -5  10        0.25       -0.67      0.76 o
   2  -5  10       11.90        8.04      1.23 o
   3  -5  10       30.62       28.06      1.64 o
   4  -5  10       10.02       12.38      1.58 o
   5  -5  10       28.10       32.31      2.06 o
   6  -5  10       32.71       34.07      2.20 o
   7  -5  10       20.81       20.09      1.97 o
   8  -5  10       17.72       14.93      2.59 o
  -6  -4  10        1.51        5.09      1.20 o
  -5  -4  10        3.76        5.01      1.28 o
  -4  -4  10       12.06        9.81      1.05 o
  -3  -4  10        0.76        1.11      0.90 o
  -2  -4  10      100.96      101.67      2.57 o
  -1  -4  10       24.49       21.13      1.18 o
   0  -4  10       27.89       28.42      1.16 o
   1  -4  10       64.61       63.15      1.68 o
   2  -4  10        3.90        4.73      1.06 o
   3  -4  10        2.27        1.64      1.20 o
   4  -4  10       34.28       30.83      1.89 o
   5  -4  10        5.45        2.23      1.31 o
   6  -4  10      118.67      118.42      3.55 o
   7  -4  10        6.19        7.88      1.62 o
   8  -4  10       12.29       14.12      1.80 o
  -7  -3  10       23.06       26.05      1.82 o
  -6  -3  10        0.87        2.01      1.12 o
  -5  -3  10       16.62       13.39      1.28 o
  -4  -3  10       32.92       27.15      1.34 o
  -3  -3  10      127.27      124.17      3.23 o
  -2  -3  10        9.34       11.29      0.84 o
  -1  -3  10        0.65        1.56      0.68 o
   0  -3  10       37.08       34.39      1.12 o
   1  -3  10      196.67      197.05      3.10 o
   2  -3  10        0.03       -0.55      0.71 o
   3  -3  10       77.35       66.87      2.16 o
   4  -3  10       87.71       71.64      2.93 o
   5  -3  10        1.88        0.80      1.14 o
   6  -3  10        1.13        2.78      1.25 o
   7  -3  10       60.92       59.25      3.07 o
   8  -3  10        0.13       -0.24      1.28 o
   9  -3  10       11.28       12.37      2.17 o
  -7  -2  10       21.70       23.63      1.74 o
  -6  -2  10       10.44       10.96      1.40 o
  -5  -2  10        5.90        8.55      1.39 o
  -4  -2  10        0.21        0.13      0.80 o
  -3  -2  10       90.97       91.61      2.32 o
  -2  -2  10       97.61       91.15      2.07 o
  -1  -2  10      139.67      124.75      2.19 o
   0  -2  10        0.20       -0.13      0.57 o
   1  -2  10       29.33       24.64      0.95 o
   2  -2  10        5.70        5.36      0.79 o
   3  -2  10       15.25       11.37      1.28 o
   4  -2  10        6.40        7.23      1.23 o
   5  -2  10       61.05       54.13      2.23 o
   6  -2  10       70.90       68.76      2.74 o
   7  -2  10        3.07        2.49      1.36 o
   8  -2  10        8.07        6.61      2.16 o
   9  -2  10        0.32       -1.78      1.78 o
  -8  -1  10       15.11       16.00      1.67 o
  -7  -1  10        0.94        0.88      1.51 o
  -6  -1  10        3.05        4.13      1.17 o
  -5  -1  10        6.53        3.59      0.99 o
  -4  -1  10        8.39        6.61      0.92 o
  -3  -1  10       41.53       36.42      1.32 o
  -2  -1  10       11.02       13.24      1.01 o
  -1  -1  10      234.53      219.14      3.19 o
   0  -1  10       21.57       27.61      1.02 o
   1  -1  10      122.33      110.17      2.03 o
   2  -1  10      236.44      216.15      2.90 o
   3  -1  10       35.00       36.54      1.28 o
   4  -1  10      275.30      251.82      4.45 o
   5  -1  10        7.15        9.60      1.08 o
   6  -1  10        1.38       -0.32      0.90 o
   7  -1  10       14.05        9.26      1.31 o
   8  -1  10        1.41        2.60      1.66 o
   9  -1  10       28.32       29.06      2.25 o
  10  -1  10       15.27       15.63      2.54 o
  -8   0  10       11.01       10.76      1.51 o
  -7   0  10       40.02       44.89      2.31 o
  -6   0  10       58.16       52.91      1.90 o
  -5   0  10      124.32      122.76      2.97 o
  -4   0  10        6.99        5.00      0.90 o
  -3   0  10      220.58      222.82      3.62 o
  -2   0  10       34.39       35.00      1.40 o
  -1   0  10      309.76      269.43      3.73 o
   0   0  10       11.46       14.72      0.79 o
   1   0  10       72.54       73.53      1.67 o
   2   0  10       39.42       37.40      1.14 o
   3   0  10       12.42       12.16      0.71 o
   4   0  10       29.42       32.16      1.21 o
   5   0  10       19.35       20.62      1.24 o
   6   0  10        0.30       -0.37      0.84 o
   7   0  10        2.70        5.52      1.08 o
   8   0  10        3.15        6.36      1.38 o
   9   0  10        2.75        2.09      1.31 o
  10   0  10       14.40       18.80      1.86 o
  -8   1  10        1.32        0.95      1.25 o
  -7   1  10        3.63        1.81      1.22 o
  -6   1  10        0.84        0.38      0.87 o
  -5   1  10       37.20       31.31      1.52 o
  -4   1  10       21.33       28.29      1.20 o
  -3   1  10       28.08       24.00      1.17 o
  -2   1  10      602.29      590.22      7.66 o
  -1   1  10       15.47       13.59      0.78 o
   0   1  10      383.79      408.21      4.71 o
   1   1  10      122.90      119.13      2.01 o
   2   1  10       84.11       70.68      1.54 o
   3   1  10        0.01        0.11      0.44 o
   4   1  10       11.11        9.84      0.68 o
   5   1  10      226.81      212.41      3.81 o
   6   1  10       46.16       47.01      1.67 o
   7   1  10      111.78      102.63      2.83 o
   8   1  10        0.00        0.57      1.08 o
   9   1  10       16.98       18.06      1.69 o
  10   1  10        0.04        1.16      1.24 o
  -8   2  10       24.04       20.35      1.99 o
  -7   2  10       38.37       43.63      2.69 o
  -6   2  10       25.00       25.79      1.46 o
  -5   2  10        3.72        6.02      1.00 o
  -4   2  10       87.21       81.45      2.07 o
  -3   2  10       53.93       54.87      1.46 o
  -2   2  10      485.93      462.66      6.20 o
  -1   2  10      382.75      355.84      4.18 o
   0   2  10      238.74      222.76      4.83 o
   1   2  10       29.41       20.70      0.82 o
   2   2  10      414.60      385.03      4.81 o
   3   2  10       50.17       50.55      1.17 o
   4   2  10       21.96       19.75      0.92 o
   5   2  10        0.35        1.79      0.64 o
   6   2  10       10.03        7.95      1.04 o
   7   2  10        0.37        0.33      0.86 o
   8   2  10       79.06       85.33      3.03 o
   9   2  10        0.02        1.12      2.01 o
  10   2  10       87.15       88.32      4.95 o
  -8   3  10        3.27        3.45      1.45 o
  -7   3  10        7.41        7.92      1.19 o
  -6   3  10        6.86        8.90      1.16 o
  -5   3  10        1.43        2.12      0.92 o
  -4   3  10       15.77       17.00      1.08 o
  -3   3  10       85.36       74.63      2.23 o
  -2   3  10      431.46      438.02      5.93 o
  -1   3  10       73.76       69.43      1.35 o
   0   3  10      427.50      392.31      5.35 o
   1   3  10      270.66      257.12      3.88 o
   2   3  10       35.71       36.83      2.03 o
   3   3  10     1189.07     1158.84     15.31 o
   4   3  10       26.10       28.59      0.84 o
   5   3  10     1519.92     1430.28     15.98 o
   6   3  10        0.01        0.18      0.70 o
   7   3  10        4.29        3.67      1.06 o
   8   3  10       40.87       46.21      2.19 o
   9   3  10       26.90       29.38      3.23 o
  10   3  10      100.42      102.71      5.35 o
  -8   4  10       12.06       10.66      1.35 o
  -7   4  10       31.16       39.44      1.93 o
  -6   4  10       33.06       30.09      1.67 o
  -5   4  10       29.33       32.03      1.40 o
  -4   4  10      328.50      315.51      5.85 o
  -3   4  10       44.48       51.56      1.56 o
  -2   4  10        1.38       -0.62      0.62 o
  -1   4  10       99.38       93.65      1.61 o
   0   4  10      144.24      132.98      2.24 o
   1   4  10      344.13      312.99      4.04 o
   2   4  10       87.31       81.47      1.62 o
   3   4  10      307.11      288.99      3.49 o
   4   4  10      112.05      104.88      1.82 o
   5   4  10       54.47       49.93      1.26 o
   6   4  10       40.40       39.67      1.93 o
   7   4  10       35.10       34.35      1.52 o
   8   4  10        7.91        8.11      1.25 o
   9   4  10       30.47       31.08      1.48 o
  10   4  10       20.68       21.11      1.80 o
  -8   5  10        2.39        0.91      1.35 o
  -7   5  10       45.63       53.29      2.28 o
  -6   5  10       11.89        9.95      1.65 o
  -5   5  10       28.87       25.13      1.33 o
  -4   5  10       36.32       29.28      1.22 o
  -3   5  10        3.82        2.46      0.77 o
  -2   5  10      215.27      188.25      3.09 o
  -1   5  10      553.25      510.95      6.80 o
   0   5  10       37.86       30.50      1.01 o
   1   5  10      631.40      591.16      7.66 o
   2   5  10       36.04       31.32      0.91 o
   3   5  10      139.40      136.85      1.98 o
   4   5  10        6.39        7.24      0.63 o
   5   5  10      232.41      208.33      3.58 o
   6   5  10       80.65       79.76      1.91 o
   7   5  10        5.58        4.90      0.82 o
   8   5  10      138.38      137.08      3.06 o
   9   5  10       15.30       14.55      1.45 o
  10   5  10       35.29       36.97      2.10 o
  -8   6  10        2.38        1.54      1.56 o
  -7   6  10        6.54        3.33      1.23 o
  -6   6  10        0.19       -0.08      1.13 o
  -5   6  10        8.58        3.66      1.00 o
  -4   6  10       29.76       36.35      1.56 o
  -3   6  10      293.26      270.51      4.17 o
  -2   6  10        1.99        3.45      0.84 o
  -1   6  10      122.36      111.92      1.99 o
   0   6  10       10.31        9.56      0.88 o
   1   6  10     1079.29     1039.79     12.64 o
   2   6  10       43.17       45.29      1.10 o
   3   6  10      415.90      400.67      4.97 o
   4   6  10      296.52      268.04      3.54 o
   5   6  10       83.84       76.17      1.84 o
   6   6  10        4.38        2.74      0.64 o
   7   6  10       23.89       24.48      1.23 o
   8   6  10       21.43       24.15      1.22 o
   9   6  10       24.84       28.03      2.01 o
  10   6  10       12.72       16.80      2.39 o
  -7   7  10       18.57       21.58      3.35 o
  -6   7  10       19.97       20.53      1.64 o
  -5   7  10        7.63        9.16      1.12 o
  -4   7  10        3.42        6.21      0.92 o
  -3   7  10       25.43       24.12      1.19 o
  -2   7  10       53.57       56.62      2.41 o
  -1   7  10        0.60        0.01      0.57 o
   0   7  10       65.31       65.38      1.51 o
   1   7  10      108.50      102.17      1.86 o
   2   7  10       36.99       33.35      1.29 o
   3   7  10      223.66      224.00      3.38 o
   4   7  10      584.28      532.16      8.55 o
   5   7  10       57.80       44.22      1.40 o
   6   7  10       42.77       42.52      1.33 o
   7   7  10       40.46       36.85      1.43 o
   8   7  10        1.32        1.73      1.36 o
   9   7  10       26.78       28.87      1.74 o
  10   7  10        0.12       -0.89      0.94 o
  -7   8  10       37.71       34.21      3.96 o
  -6   8  10        2.83        3.45      1.71 o
  -5   8  10       19.29       17.93      1.64 o
  -4   8  10       27.65       28.38      1.55 o
  -3   8  10      103.14       92.87      2.48 o
  -2   8  10        7.77        8.58      1.38 o
  -1   8  10        0.65        0.63      0.96 o
   0   8  10        4.76        3.00      0.75 o
   1   8  10        2.66        1.74      0.70 o
   2   8  10      105.90      100.14      2.00 o
   3   8  10       36.37       33.58      1.18 o
   4   8  10        4.87        9.87      0.83 o
   5   8  10       94.73       86.50      1.98 o
   6   8  10      225.08      218.45      4.23 o
   7   8  10       14.65       14.24      1.16 o
   8   8  10       14.78       19.35      1.43 o
   9   8  10       51.73       51.23      2.20 o
  10   8  10       20.42       22.15      1.51 o
  -7   9  10        0.55        2.98      2.00 o
  -6   9  10       36.84       43.92      3.28 o
  -5   9  10       30.33       30.70      1.99 o
  -4   9  10        8.22        3.29      1.12 o
  -3   9  10        1.26        0.92      0.96 o
  -2   9  10        8.71        7.89      1.11 o
  -1   9  10        1.06        0.03      0.89 o
   0   9  10       85.56       76.16      1.89 o
   1   9  10       48.87       54.72      2.20 o
   2   9  10       12.27       11.11      0.86 o
   3   9  10      183.04      172.47      3.23 o
   4   9  10        2.57        5.06      0.87 o
   5   9  10       39.62       36.24      1.49 o
   6   9  10        6.36        6.89      1.16 o
   7   9  10       99.39       93.32      2.94 o
   8   9  10       11.78       12.38      1.99 o
   9   9  10       46.21       50.17      2.16 o
  -6  10  10        1.86       -0.89      1.32 o
  -5  10  10       18.89       21.38      1.86 o
  -4  10  10        2.56        3.05      1.77 o
  -3  10  10       60.26       57.29      2.14 o
  -2  10  10        7.91        6.16      1.11 o
  -1  10  10       10.79        8.22      1.15 o
   0  10  10       28.80       30.26      1.42 o
   1  10  10       15.58       14.14      1.11 o
   2  10  10        0.07        0.74      0.68 o
   3  10  10        0.77        1.04      0.76 o
   4  10  10       15.34       15.63      1.22 o
   5  10  10        8.30        8.97      0.94 o
   6  10  10        0.00       -0.65      0.65 o
   7  10  10       13.83       13.98      1.34 o
   8  10  10        9.10        7.23      1.13 o
   9  10  10        1.51        2.28      0.97 o
  -6  11  10        0.65        1.13      2.02 o
  -5  11  10       16.95       19.89      2.02 o
  -4  11  10       15.43       14.98      1.61 o
  -3  11  10       10.77       11.63      1.43 o
  -2  11  10       20.33       19.81      1.48 o
  -1  11  10        0.25        1.65      1.08 o
   0  11  10       71.08       76.71      2.28 o
   1  11  10        2.73        1.42      0.76 o
   2  11  10       58.73       62.32      1.95 o
   3  11  10      229.40      210.13      4.07 o
   4  11  10       13.36       16.70      1.28 o
   5  11  10        8.67        7.12      1.21 o
   6  11  10        4.46        4.19      0.87 o
   7  11  10        1.54        3.12      1.18 o
   8  11  10        0.05       -0.14      0.90 o
   9  11  10        5.49        3.38      1.68 o
  -5  12  10        0.51        1.11      2.23 o
  -4  12  10        0.46       -0.31      1.32 o
  -3  12  10        3.86        5.67      1.38 o
  -2  12  10       20.28       21.10      1.62 o
  -1  12  10        4.67        3.58      1.15 o
   0  12  10        4.28        5.03      1.29 o
   1  12  10       62.23       60.16      2.95 o
   2  12  10       41.39       40.85      1.67 o
   3  12  10        3.74        3.14      1.01 o
   4  12  10        1.57        1.36      0.86 o
   5  12  10       19.90       20.54      1.28 o
   6  12  10        1.23       -0.67      1.03 o
   7  12  10       15.82       19.16      1.56 o
   8  12  10       12.10       16.95      2.12 o
  -4  13  10        1.26        2.01      1.46 o
  -3  13  10        9.02        5.64      1.54 o
  -2  13  10       13.13       14.93      1.63 o
  -1  13  10        2.63        3.14      1.41 o
   0  13  10        0.14       -0.18      1.20 o
   1  13  10        0.22       -0.45      1.09 o
   2  13  10       16.19       17.05      1.65 o
   3  13  10        4.50        6.16      1.14 o
   4  13  10        1.12        1.00      0.94 o
   5  13  10       13.76       14.30      1.22 o
   6  13  10       11.17       11.04      1.52 o
   7  13  10       40.85       46.28      2.35 o
  -3  14  10        0.92       -0.60      2.51 o
  -2  14  10       13.64       15.42      1.96 o
  -1  14  10       25.19       27.97      2.16 o
   0  14  10        0.61       -1.01      1.24 o
   1  14  10        4.12        2.61      1.70 o
   2  14  10        9.76       10.92      1.79 o
   3  14  10        2.47        5.12      1.91 o
   4  14  10        0.23        0.94      0.99 o
   5  14  10       13.65       17.41      1.83 o
   6  14  10       17.03       22.88      1.94 o
  -1  15  10        0.67       -1.32      2.04 o
   0  15  10        1.40       -0.37      1.75 o
   1  15  10       43.54       45.31      3.46 o
   2  15  10        1.05        0.70      1.54 o
   3  15  10        0.15        1.52      1.42 o
   4  15  10        4.84        3.12      1.15 o
  -1  -8  11        0.00       -0.73      1.72 o
   0  -8  11        0.00       -1.81      1.81 o
   1  -8  11        0.72       -1.75      1.83 o
   2  -8  11        5.69        4.38      1.66 o
   3  -8  11       10.07        4.11      2.18 o
  -3  -7  11       15.08       18.18      1.59 o
  -2  -7  11        2.69        0.87      1.26 o
  -1  -7  11        2.89        1.35      1.66 o
   0  -7  11        3.34        2.45      1.93 o
   1  -7  11       18.33       17.98      1.71 o
   2  -7  11        0.89        2.46      1.48 o
   3  -7  11        2.45        1.69      1.77 o
   4  -7  11        1.82       -0.16      1.57 o
   5  -7  11       13.62       14.56      2.01 o
  -4  -6  11        1.60       -1.01      1.23 o
  -3  -6  11       47.81       59.08      2.31 o
  -2  -6  11       36.26       39.11      1.98 o
  -1  -6  11        7.84        9.15      1.31 o
   0  -6  11        0.54        0.81      1.43 o
   1  -6  11       30.17       31.97      2.38 o
   2  -6  11       75.63       83.49      3.14 o
   3  -6  11       14.94       18.37      2.19 o
   4  -6  11        1.86        1.12      1.86 o
   5  -6  11       83.08       91.65      3.51 o
   6  -6  11        1.55        1.79      3.35 o
  -5  -5  11       13.82       15.78      1.70 o
  -4  -5  11      120.02      114.96      3.05 o
  -3  -5  11        0.09        0.53      2.42 o
  -2  -5  11       11.12       13.11      1.28 o
  -1  -5  11        5.67        5.28      1.14 o
   0  -5  11        9.35        7.45      1.08 o
   1  -5  11       59.33       59.70      3.93 o
   2  -5  11       74.09       75.89      2.24 o
   3  -5  11       87.97       88.79      3.13 o
   4  -5  11       55.02       51.67      2.47 o
   5  -5  11       60.51       71.41      3.04 o
   6  -5  11       80.49       90.97      4.40 o
   7  -5  11       28.15       31.44      4.19 o
  -6  -4  11       53.26       61.63      2.78 o
  -5  -4  11        0.95        1.62      1.51 o
  -4  -4  11        1.91        3.57      1.01 o
  -3  -4  11       41.22       49.10      1.89 o
  -2  -4  11        0.82       -0.01      0.90 o
  -1  -4  11        6.00        6.35      0.94 o
   0  -4  11       45.53       41.55      1.61 o
   1  -4  11       24.37       29.29      1.98 o
   2  -4  11       40.53       34.44      1.50 o
   3  -4  11       45.29       43.89      1.96 o
   4  -4  11        0.02        0.01      1.24 o
   5  -4  11        1.33        1.18      1.31 o
   6  -4  11        5.11        6.17      1.57 o
   7  -4  11       20.47       18.93      2.90 o
   8  -4  11        0.38       -1.63      1.63 o
  -6  -3  11       22.36       23.61      2.80 o
  -5  -3  11       22.02       26.44      1.89 o
  -4  -3  11        3.76        1.03      1.22 o
  -3  -3  11        2.32        2.97      0.96 o
  -2  -3  11       68.03       63.40      2.74 o
  -1  -3  11       41.37       34.77      1.32 o
   0  -3  11      146.36      147.67      2.47 o
   1  -3  11        3.07        4.40      0.83 o
   2  -3  11      105.31      104.10      2.43 o
   3  -3  11        0.92        2.38      1.16 o
   4  -3  11        0.04        1.40      1.32 o
   5  -3  11        1.17        1.70      1.38 o
   6  -3  11       27.06       33.79      2.06 o
   7  -3  11        3.01        1.71      1.87 o
   8  -3  11        3.22        0.99      1.65 o
  -7  -2  11       18.39       18.62      1.79 o
  -6  -2  11       21.76       23.58      1.85 o
  -5  -2  11        0.08       -0.32      0.85 o
  -4  -2  11       28.32       23.00      1.33 o
  -3  -2  11       45.22       45.76      1.77 o
  -2  -2  11       29.33       32.12      1.33 o
  -1  -2  11       68.73       69.19      1.89 o
   0  -2  11       40.80       33.73      1.12 o
   1  -2  11       12.40       11.17      1.02 o
   2  -2  11       67.78       60.96      2.16 o
   3  -2  11       85.36       96.29      2.51 o
   4  -2  11       40.78       35.02      1.84 o
   5  -2  11       84.41       85.22      2.83 o
   6  -2  11        7.26       10.34      1.85 o
   7  -2  11        0.01       -1.33      1.33 o
   8  -2  11        0.84        0.46      1.89 o
   9  -2  11       24.29       33.46      3.46 o
  -7  -1  11       10.99       15.35      1.69 o
  -6  -1  11       15.81       15.10      1.61 o
  -5  -1  11       18.55       17.78      1.23 o
  -4  -1  11        3.76        1.78      0.88 o
  -3  -1  11        9.63        8.54      1.04 o
  -2  -1  11        5.48        8.52      0.89 o
  -1  -1  11        1.63        0.46      0.66 o
   0  -1  11      358.76      350.27      5.21 o
   1  -1  11      153.87      134.22      2.54 o
   2  -1  11      556.46      548.56      6.77 o
   3  -1  11        1.62        1.18      0.94 o
   4  -1  11       71.72       78.75      2.67 o
   5  -1  11       34.02       27.84      2.07 o
   6  -1  11      103.41      108.94      3.14 o
   7  -1  11      144.90      155.09      6.65 o
   8  -1  11        0.44       -0.48      1.80 o
   9  -1  11       40.68       44.14      3.57 o
  -7   0  11       27.68       28.58      4.83 o
  -6   0  11       16.61       18.70      1.67 o
  -5   0  11      101.17      105.04      2.80 o
  -4   0  11       40.43       39.61      1.76 o
  -3   0  11       81.25       74.15      2.00 o
  -2   0  11       99.38       94.09      2.26 o
  -1   0  11      159.49      160.01      2.77 o
   0   0  11      227.30      218.41      3.47 o
   1   0  11      164.02      163.52      2.83 o
   2   0  11        5.46        3.61      0.67 o
   3   0  11       44.74       46.74      1.39 o
   4   0  11      197.41      190.15      3.26 o
   5   0  11       45.08       48.80      1.83 o
   6   0  11        1.20       -0.19      0.89 o
   7   0  11       40.19       41.51      2.00 o
   8   0  11        0.34       -0.58      1.29 o
   9   0  11        9.90       13.34      1.80 o
  10   0  11        4.93        7.66      2.18 o
  -7   1  11        4.65        4.53      1.40 o
  -6   1  11       14.80       19.16      1.38 o
  -5   1  11       47.92       49.11      1.97 o
  -4   1  11        0.12        0.64      0.86 o
  -3   1  11        0.90       -0.18      0.71 o
  -2   1  11        0.20       -0.61      0.61 o
  -1   1  11      121.44      130.81      2.40 o
   0   1  11      129.14      117.72      2.27 o
   1   1  11       15.65       25.00      1.07 o
   2   1  11       22.17       20.09      0.90 o
   3   1  11      691.12      663.56      8.66 o
   4   1  11      141.00      131.57      2.29 o
   5   1  11      129.96      130.22      2.80 o
   6   1  11       31.84       33.47      1.68 o
   7   1  11      210.88      210.10      4.67 o
   8   1  11       15.22       16.94      1.71 o
   9   1  11       43.00       41.61      2.49 o
  10   1  11       23.43       26.78      2.10 o
  -7   2  11        4.85        6.93      1.56 o
  -6   2  11       14.21       14.70      1.30 o
  -5   2  11      122.78      124.32      3.13 o
  -4   2  11        0.10        0.14      0.75 o
  -3   2  11       27.74       25.97      1.24 o
  -2   2  11        0.09        0.02      0.64 o
  -1   2  11       42.54       39.62      1.34 o
   0   2  11      773.61      713.61      8.40 o
   1   2  11      424.97      388.09      4.92 o
   2   2  11      105.06      104.52      2.29 o
   3   2  11       35.73       30.87      1.04 o
   4   2  11       38.11       36.30      1.17 o
   5   2  11       14.20       15.44      0.97 o
   6   2  11      136.36      134.86      2.92 o
   7   2  11       94.01       96.05      2.79 o
   8   2  11       20.98       22.32      1.78 o
   9   2  11        2.78        4.04      1.32 o
  10   2  11       10.18       13.00      1.60 o
  -7   3  11       40.11       45.12      3.89 o
  -6   3  11       26.21       32.60      1.70 o
  -5   3  11      114.62      112.14      3.03 o
  -4   3  11        2.63        3.34      0.83 o
  -3   3  11        1.02        0.29      0.68 o
  -2   3  11      372.20      313.87      5.66 o
  -1   3  11      337.90      332.45      4.74 o
   0   3  11        0.14        0.26      0.46 o
   1   3  11      324.20      327.99      4.28 o
   2   3  11      587.11      538.80      6.52 o
   3   3  11       71.75       66.46      1.46 o
   4   3  11      208.43      203.87      3.26 o
   5   3  11      111.40      107.62      1.97 o
   6   3  11      301.72      308.19      6.79 o
   7   3  11       10.36       11.15      1.17 o
   8   3  11       19.93       18.79      1.64 o
   9   3  11       36.78       40.25      2.22 o
  10   3  11       14.14       13.15      2.47 o
  -7   4  11       41.95       39.41      2.02 o
  -6   4  11       33.21       41.93      1.98 o
  -5   4  11        4.90        1.24      1.04 o
  -4   4  11        2.46        1.41      0.83 o
  -3   4  11      431.13      383.47      5.45 o
  -2   4  11       46.98       45.60      1.47 o
  -1   4  11        2.37        4.48      0.74 o
   0   4  11       13.50       11.45      0.74 o
   1   4  11      797.92      745.47      8.73 o
   2   4  11        3.33        2.36      0.56 o
   3   4  11        4.57        5.24      0.74 o
   4   4  11       45.93       44.58      1.36 o
   5   4  11       31.19       28.34      1.20 o
   6   4  11        0.08       -0.16      0.74 o
   7   4  11       48.98       50.26      1.91 o
   8   4  11        0.25       -0.47      0.90 o
   9   4  11        3.05        5.73      1.04 o
  10   4  11        1.78        1.76      2.09 o
  -7   5  11        0.93       -0.04      1.32 o
  -6   5  11        0.05       -0.16      1.14 o
  -5   5  11      113.56      112.51      2.75 o
  -4   5  11        7.09       11.13      1.08 o
  -3   5  11       87.39       83.27      2.02 o
  -2   5  11      626.61      570.53     10.80 o
  -1   5  11        0.90        0.92      0.66 o
   0   5  11        5.99        3.44      0.64 o
   1   5  11      270.56      258.97      3.56 o
   2   5  11       69.20       60.80      1.38 o
   3   5  11        1.89        0.97      0.59 o
   4   5  11      225.64      204.24      3.21 o
   5   5  11      157.41      160.74      3.06 o
   6   5  11      151.93      158.53      2.72 o
   7   5  11       96.70       95.51      3.78 o
   8   5  11        3.25        4.18      0.97 o
   9   5  11        0.53       -0.52      1.15 o
  10   5  11       22.33       21.79      1.83 o
  -7   6  11       20.60       23.53      2.26 o
  -6   6  11       21.32       21.96      1.66 o
  -5   6  11       11.30       11.26      1.24 o
  -4   6  11       87.88       81.57      2.32 o
  -3   6  11      107.60       89.66      2.12 o
  -2   6  11       18.81       18.80      1.08 o
  -1   6  11       14.24       18.03      1.03 o
   0   6  11      117.44      117.68      2.07 o
   1   6  11      693.37      603.77      7.91 o
   2   6  11       18.71       19.78      0.96 o
   3   6  11      121.21      104.24      2.46 o
   4   6  11      153.97      169.27      2.79 o
   5   6  11       41.66       48.37      1.95 o
   6   6  11       96.58       98.61      2.20 o
   7   6  11        0.77       -0.03      0.74 o
   8   6  11      110.83      122.29      2.91 o
   9   6  11       37.14       35.88      4.51 o
  10   6  11       10.38       10.68      1.48 o
  -7   7  11        7.12        7.36      1.91 o
  -6   7  11        0.08        1.33      2.99 o
  -5   7  11       36.89       36.34      1.98 o
  -4   7  11       55.38       65.57      2.94 o
  -3   7  11       26.24       27.55      1.30 o
  -2   7  11        3.21        3.02      0.82 o
  -1   7  11      250.06      248.26      3.91 o
   0   7  11      416.13      369.23      5.27 o
   1   7  11        0.05       -0.16      0.66 o
   2   7  11      226.11      204.23      3.27 o
   3   7  11       28.22       21.71      1.00 o
   4   7  11       28.67       37.50      1.25 o
   5   7  11       22.27       15.90      0.99 o
   6   7  11       31.62       30.20      1.44 o
   7   7  11      244.69      224.07      4.43 o
   8   7  11       75.36       79.24      2.70 o
   9   7  11        7.19        6.64      1.26 o
  10   7  11        1.23        3.07      1.17 o
  -7   8  11        9.46       11.33      2.16 o
  -6   8  11        0.31        0.62      1.73 o
  -5   8  11        5.32        5.88      1.33 o
  -4   8  11       16.93       17.61      1.59 o
  -3   8  11        1.02        3.85      1.03 o
  -2   8  11        0.08        0.22      0.90 o
  -1   8  11        0.02       -0.20      0.85 o
   0   8  11       41.00       37.25      1.35 o
   1   8  11      471.76      424.08      5.91 o
   2   8  11       23.31       17.96      0.98 o
   3   8  11        0.27        0.46      0.62 o
   4   8  11        0.15        1.19      0.70 o
   5   8  11        0.66       -0.42      0.84 o
   6   8  11        0.70        1.26      0.76 o
   7   8  11        9.66       10.80      1.02 o
   8   8  11       60.78       67.42      2.85 o
   9   8  11        0.70        2.03      1.08 o
  10   8  11        7.39        9.26      1.31 o
  -6   9  11        1.29       -0.92      1.65 o
  -5   9  11       10.31       11.35      1.57 o
  -4   9  11        5.31        6.62      1.24 o
  -3   9  11       22.84       26.55      1.55 o
  -2   9  11        0.69        0.91      0.95 o
  -1   9  11      259.37      257.37      4.67 o
   0   9  11        0.32        0.08      0.91 o
   1   9  11       50.74       63.09      2.76 o
   2   9  11      136.88      134.06      2.54 o
   3   9  11       28.90       24.66      1.31 o
   4   9  11       42.42       51.62      1.89 o
   5   9  11      123.91      106.19      2.70 o
   6   9  11       26.23       24.21      1.44 o
   7   9  11       33.50       31.61      1.44 o
   8   9  11       14.52       15.72      1.45 o
   9   9  11       25.35       29.10      1.78 o
  -6  10  11        4.25        3.95      2.04 o
  -5  10  11        0.33        0.72      1.42 o
  -4  10  11        5.57        4.82      1.28 o
  -3  10  11      125.77      143.11      3.44 o
  -2  10  11        7.32        8.29      1.22 o
  -1  10  11       43.45       50.02      1.90 o
   0  10  11        1.10        1.81      0.96 o
   1  10  11       68.13       62.47      2.15 o
   2  10  11       15.02       20.42      1.10 o
   3  10  11       81.92       77.23      2.07 o
   4  10  11       11.18       10.92      1.09 o
   5  10  11      119.86      110.14      2.81 o
   6  10  11       15.61       14.97      1.10 o
   7  10  11       45.44       45.54      2.24 o
   8  10  11        0.01       -0.58      0.95 o
   9  10  11        5.89        7.23      1.24 o
  -5  11  11        4.80        8.23      1.68 o
  -4  11  11       27.88       30.86      2.09 o
  -3  11  11       14.56       13.61      1.49 o
  -2  11  11        0.02       -0.97      0.97 o
  -1  11  11        0.06       -0.01      1.03 o
   0  11  11       30.08       33.48      1.67 o
   1  11  11       23.38       22.07      1.20 o
   2  11  11       95.68       99.36      2.53 o
   3  11  11        4.86        4.32      0.89 o
   4  11  11        0.95       -0.76      0.79 o
   5  11  11       28.16       35.72      1.59 o
   6  11  11        5.82        4.26      0.87 o
   7  11  11        2.97        4.75      1.18 o
   8  11  11        0.77        1.13      2.25 o
  -4  12  11        3.94        5.16      1.55 o
  -3  12  11        1.16        3.83      1.44 o
  -2  12  11        1.94        1.26      1.30 o
  -1  12  11        4.27        5.20      1.28 o
   0  12  11        3.63        7.45      1.23 o
   1  12  11        0.20        0.45      1.09 o
   2  12  11        1.41        2.12      0.96 o
   3  12  11        4.06        6.23      1.13 o
   4  12  11        3.17        2.75      0.97 o
   5  12  11       16.32       18.55      1.48 o
   6  12  11        4.14        3.10      1.24 o
   7  12  11        2.72        3.52      3.21 o
   8  12  11       42.35       42.92      2.62 o
  -4  13  11       52.12       64.43      3.29 o
  -3  13  11        0.09        1.58      1.45 o
  -2  13  11       14.27       11.15      2.28 o
  -1  13  11        5.36        5.05      2.05 o
   0  13  11       14.29       13.70      1.64 o
   1  13  11        6.54        5.75      1.36 o
   2  13  11        0.41       -0.04      1.41 o
   3  13  11       57.39       69.66      2.57 o
   4  13  11       61.80       65.23      3.15 o
   5  13  11       47.26       46.77      1.95 o
   6  13  11        5.55        6.83      1.51 o
   7  13  11        0.23       -0.13      1.13 o
  -2  14  11       42.38       53.63      2.78 o
  -1  14  11        0.45        0.43      2.18 o
   0  14  11        0.84       -0.34      2.29 o
   1  14  11        0.94        1.86      1.51 o
   2  14  11        8.53        7.74      1.76 o
   3  14  11       26.52       31.20      1.87 o
   4  14  11        0.79        1.85      1.07 o
   5  14  11       11.96       12.72      1.43 o
   6  14  11       11.02       10.45      1.64 o
  -1  15  11        2.39        3.82      2.60 o
   0  15  11        5.10        4.92      3.56 o
   1  15  11        0.22       -1.39      1.56 o
   2  15  11       26.32       34.65      2.63 o
   3  15  11       36.83       38.28      2.55 o
   4  15  11        0.44        0.37      1.09 o
  -1  -7  12       13.15       16.27      2.27 o
   0  -7  12       10.41       11.23      2.19 o
   1  -7  12        8.32        9.42      4.37 o
   2  -7  12        0.86        0.20      1.71 o
   3  -7  12       19.88       19.55      2.04 o
   4  -7  12        5.90        4.87      2.68 o
  -3  -6  12       21.01       20.06      1.62 o
  -2  -6  12       46.98       50.16      2.34 o
  -1  -6  12       33.76       32.62      3.80 o
   0  -6  12        4.91        4.17      1.92 o
   1  -6  12        0.00       -0.15      1.26 o
   2  -6  12        1.10        1.58      1.48 o
   3  -6  12       20.08       25.66      2.37 o
   4  -6  12        7.16        5.06      1.71 o
   5  -6  12        3.09        0.09      1.67 o
  -4  -5  12        0.49        1.51      1.44 o
  -3  -5  12       34.65       35.73      1.90 o
  -2  -5  12       35.22       34.75      1.93 o
  -1  -5  12        0.90        0.67      1.11 o
   0  -5  12       32.63       27.97      1.82 o
   1  -5  12       40.57       50.09      2.24 o
   2  -5  12       22.85       25.04      1.81 o
   3  -5  12       16.56       20.72      1.70 o
   4  -5  12        0.76        1.36      1.49 o
   5  -5  12       56.53       52.66      3.04 o
   6  -5  12        9.00        9.26      2.00 o
  -5  -4  12       12.06       14.53      3.17 o
  -4  -4  12        9.73        8.57      1.26 o
  -3  -4  12       11.22       13.20      1.37 o
  -2  -4  12       26.81       29.62      1.65 o
  -1  -4  12        1.65        0.37      1.06 o
   0  -4  12        0.09        0.33      0.96 o
   1  -4  12       18.68       15.43      1.76 o
   2  -4  12        8.89        9.54      1.25 o
   3  -4  12        7.69        6.47      1.31 o
   4  -4  12        0.48        0.52      1.33 o
   5  -4  12       16.86       15.46      2.01 o
   6  -4  12      112.89      130.08      4.11 o
   7  -4  12        1.06       -1.68      1.68 o
  -5  -3  12        2.71        4.16      1.39 o
  -4  -3  12        5.35        7.15      1.40 o
  -3  -3  12        8.18        5.53      1.55 o
  -2  -3  12        5.52        2.74      0.98 o
  -1  -3  12        0.71        2.32      0.91 o
   0  -3  12       21.09       19.35      1.68 o
   1  -3  12       16.94       16.06      1.25 o
   2  -3  12       39.29       39.92      1.80 o
   3  -3  12        5.96        3.67      1.15 o
   4  -3  12       28.49       30.76      2.00 o
   5  -3  12       23.09       18.73      2.19 o
   6  -3  12        6.77        8.44      1.65 o
   7  -3  12      144.90      156.09      7.39 o
   8  -3  12       11.76       11.37      2.26 o
  -6  -2  12        1.62       -0.06      1.24 o
  -5  -2  12       43.43       51.47      2.07 o
  -4  -2  12        0.95        1.13      0.97 o
  -3  -2  12       40.42       39.49      1.73 o
  -2  -2  12        7.57       11.21      1.23 o
  -1  -2  12        7.63        9.53      1.05 o
   0  -2  12       29.60       27.97      1.12 o
   1  -2  12        0.69        0.03      0.70 o
   2  -2  12       13.60       13.63      1.92 o
   3  -2  12        2.70        2.90      1.07 o
   4  -2  12       54.92       54.11      2.60 o
   5  -2  12        0.68       -0.80      1.24 o
   6  -2  12       28.46       29.30      2.03 o
   7  -2  12        1.93        5.39      1.69 o
   8  -2  12       15.15       12.29      2.68 o
  -6  -1  12        2.93        2.41      1.31 o
  -5  -1  12       25.43       25.07      1.55 o
  -4  -1  12       41.89       43.74      1.81 o
  -3  -1  12        6.54        8.90      1.31 o
  -2  -1  12       95.94       97.51      2.51 o
  -1  -1  12       60.47       52.61      1.70 o
   0  -1  12       24.58       21.27      1.12 o
   1  -1  12        5.02        8.40      0.85 o
   2  -1  12       47.21       38.41      1.46 o
   3  -1  12      136.45      148.79      3.21 o
   4  -1  12        1.50        2.13      1.00 o
   5  -1  12        9.60       11.26      1.44 o
   6  -1  12       39.26       42.20      2.14 o
   7  -1  12       56.94       58.20      3.03 o
   8  -1  12        1.61        2.89      2.10 o
   9  -1  12        0.14       -1.97      1.97 o
  -7   0  12        4.51        3.29      1.47 o
  -6   0  12        0.32        0.10      1.32 o
  -5   0  12        9.81        9.39      1.65 o
  -4   0  12       12.86       16.25      1.34 o
  -3   0  12        4.81        5.79      1.09 o
  -2   0  12       84.19       84.05      2.22 o
  -1   0  12       16.44       17.50      1.04 o
   0   0  12        1.68        3.85      0.80 o
   1   0  12       54.76       50.75      1.59 o
   2   0  12      323.04      317.51      4.78 o
   3   0  12      134.02      117.81      2.49 o
   4   0  12      123.59      121.21      2.87 o
   5   0  12       28.79       27.78      1.50 o
   6   0  12        8.56       10.30      1.35 o
   7   0  12       16.14       15.50      3.18 o
   8   0  12       27.81       35.98      3.31 o
   9   0  12        3.97        4.91      2.12 o
  -7   1  12       13.89       16.65      1.89 o
  -6   1  12       28.67       30.21      1.67 o
  -5   1  12        0.07        0.77      0.99 o
  -4   1  12        1.33        2.08      1.41 o
  -3   1  12       20.12       18.48      1.42 o
  -2   1  12       12.02       11.13      1.04 o
  -1   1  12      144.49      132.89      2.53 o
   0   1  12       41.20       43.38      1.44 o
   1   1  12      466.06      455.31      6.39 o
   2   1  12      884.93      821.51     11.76 o
   3   1  12        9.32       10.58      0.87 o
   4   1  12       12.21       13.31      0.94 o
   5   1  12      210.00      204.33      3.73 o
   6   1  12        4.73        8.82      1.11 o
   7   1  12       27.48       27.70      2.10 o
   8   1  12       94.20      105.88      4.78 o
   9   1  12       51.86       59.95      3.01 o
  10   1  12       19.23       16.80      2.52 o
  -7   2  12        8.85        6.18      1.63 o
  -6   2  12        0.24        1.32      1.03 o
  -5   2  12       27.34       32.05      1.67 o
  -4   2  12      102.79      104.62      2.94 o
  -3   2  12        4.18        2.64      0.86 o
  -2   2  12       65.59       62.30      1.71 o
  -1   2  12       29.68       22.87      1.10 o
   0   2  12      418.55      394.97      6.26 o
   1   2  12      118.51      109.59      3.39 o
   2   2  12      400.94      377.67      4.92 o
   3   2  12       76.20       70.21      1.84 o
   4   2  12       25.85       25.01      1.07 o
   5   2  12      179.51      164.36      2.96 o
   6   2  12       13.24       11.89      1.13 o
   7   2  12       13.32       15.02      1.24 o
   8   2  12       41.81       49.29      4.66 o
   9   2  12        0.36        1.16      1.33 o
  10   2  12        2.20        1.50      2.33 o
  -7   3  12       26.45       31.37      2.38 o
  -6   3  12       11.07        9.83      1.49 o
  -5   3  12        0.08        0.22      1.02 o
  -4   3  12      300.35      293.04      5.09 o
  -3   3  12       16.42       16.33      1.20 o
  -2   3  12      202.14      177.74      3.07 o
  -1   3  12       19.32       19.21      1.66 o
   0   3  12       64.13       56.15      1.62 o
   1   3  12      743.18      708.64      8.43 o
   2   3  12      103.42       87.11      1.99 o
   3   3  12      170.25      151.14      2.72 o
   4   3  12       12.67       11.40      0.92 o
   5   3  12        2.67        4.91      1.10 o
   6   3  12        7.79        7.46      1.23 o
   7   3  12        2.63        2.27      1.04 o
   8   3  12      101.08      105.35      3.03 o
   9   3  12       13.20       13.37      1.37 o
  10   3  12       11.32       10.51      2.39 o
  -7   4  12        4.36        3.73      1.29 o
  -6   4  12       35.66       31.86      1.84 o
  -5   4  12       11.46       10.09      1.34 o
  -4   4  12       11.35        4.53      0.97 o
  -3   4  12        4.02        2.69      0.94 o
  -2   4  12       14.46       14.62      0.99 o
  -1   4  12      241.53      242.69      3.81 o
   0   4  12       21.97       20.25      1.05 o
   1   4  12      423.03      399.75      5.12 o
   2   4  12        1.87        1.70      0.70 o
   3   4  12       31.10       31.60      1.21 o
   4   4  12      259.16      221.56      3.54 o
   5   4  12       68.20       57.24      1.46 o
   6   4  12       58.33       53.14      1.83 o
   7   4  12        0.00        0.20      1.00 o
   8   4  12      154.47      160.15      3.79 o
   9   4  12        0.89       -0.26      0.96 o
  10   4  12       16.96       16.75      1.91 o
  -7   5  12       28.39       30.92      1.94 o
  -6   5  12        1.22        1.93      1.16 o
  -5   5  12        0.42       -0.43      1.07 o
  -4   5  12      110.06      109.44      2.71 o
  -3   5  12       26.81       30.54      1.34 o
  -2   5  12       40.85       34.86      1.35 o
  -1   5  12      166.82      158.22      3.29 o
   0   5  12       36.88       36.15      1.50 o
   1   5  12      110.60      109.59      2.24 o
   2   5  12        1.48        1.93      0.71 o
   3   5  12      510.01      453.65      6.23 o
   4   5  12       31.16       28.31      1.16 o
   5   5  12       10.73        5.86      0.88 o
   6   5  12       39.85       37.32      1.60 o
   7   5  12       62.23       64.48      3.40 o
   8   5  12       44.81       46.31      1.97 o
   9   5  12       11.36       10.90      1.17 o
  10   5  12        0.08       -0.61      1.24 o
  -7   6  12        5.99        8.48      1.99 o
  -6   6  12       59.09       61.38      5.96 o
  -5   6  12       18.11       19.93      1.63 o
  -4   6  12        0.22        0.50      0.97 o
  -3   6  12       23.03       21.49      1.19 o
  -2   6  12        5.78        5.11      0.91 o
  -1   6  12        8.72        8.44      0.91 o
   0   6  12       45.76       40.43      1.59 o
   1   6  12        0.73        1.67      0.71 o
   2   6  12      224.40      195.08      3.22 o
   3   6  12        3.75        4.12      0.76 o
   4   6  12       19.47       30.85      1.34 o
   5   6  12       59.04       51.47      1.69 o
   6   6  12      107.56      104.28      2.38 o
   7   6  12       29.54       32.85      1.59 o
   8   6  12      143.74      149.09      3.47 o
   9   6  12        0.04        0.71      1.20 o
  10   6  12        1.48        0.86      1.23 o
  -6   7  12        3.69        2.87      1.74 o
  -5   7  12        0.19       -0.12      1.31 o
  -4   7  12        2.02        3.92      1.75 o
  -3   7  12      115.69      113.86      2.81 o
  -2   7  12       17.64       12.66      1.17 o
  -1   7  12      154.85      149.22      3.16 o
   0   7  12       15.36       15.40      1.15 o
   1   7  12        5.45        2.09      0.74 o
   2   7  12        3.76        6.91      0.82 o
   3   7  12      123.06      112.23      2.27 o
   4   7  12      158.07      147.31      2.64 o
   5   7  12        1.22        1.79      0.83 o
   6   7  12      198.00      185.17      5.27 o
   7   7  12       71.60       74.27      2.27 o
   8   7  12        5.07        8.14      1.04 o
   9   7  12        0.03        1.17      1.20 o
  10   7  12        5.39        5.86      1.37 o
  -6   8  12        7.42       10.12      2.23 o
  -5   8  12       12.10       14.44      2.22 o
  -4   8  12        9.68        7.62      1.39 o
  -3   8  12        3.13        3.59      1.05 o
  -2   8  12       15.74       16.81      1.29 o
  -1   8  12        0.32        0.57      1.08 o
   0   8  12        3.78        4.00      1.36 o
   1   8  12       22.86       22.52      1.25 o
   2   8  12      114.09      106.24      2.24 o
   3   8  12       65.39       53.72      1.67 o
   4   8  12        0.87        1.40      1.05 o
   5   8  12       27.72       25.66      1.28 o
   6   8  12       28.65       27.42      1.62 o
   7   8  12       19.64       19.50      1.83 o
   8   8  12       18.81       25.35      1.77 o
   9   8  12       63.65       59.96      2.63 o
  -6   9  12        0.50        1.64      2.71 o
  -5   9  12       10.83       11.60      1.71 o
  -4   9  12        8.98        7.37      1.50 o
  -3   9  12       96.13      100.20      2.86 o
  -2   9  12       36.67       31.00      1.67 o
  -1   9  12       57.17       54.88      2.04 o
   0   9  12      333.19      320.54      5.45 o
   1   9  12       23.40       23.76      1.22 o
   2   9  12      224.03      224.41      3.66 o
   3   9  12       22.28       20.96      1.21 o
   4   9  12      111.29      108.51      2.52 o
   5   9  12        0.69        0.39      1.05 o
   6   9  12        0.03        1.08      0.80 o
   7   9  12        1.25        1.36      0.80 o
   8   9  12       20.66       15.89      1.57 o
   9   9  12       49.91       59.36      2.64 o
  -5  10  12        0.43        1.61      1.64 o
  -4  10  12        0.61       -1.95      1.95 o
  -3  10  12        2.19        6.37      1.32 o
  -2  10  12       94.84       97.60      2.92 o
  -1  10  12       24.21       17.52      1.42 o
   0  10  12        0.07        3.52      1.09 o
   1  10  12       58.03       56.46      1.99 o
   2  10  12       19.11       21.24      1.61 o
   3  10  12       22.27       16.78      1.24 o
   4  10  12        1.37        1.40      0.79 o
   5  10  12       34.03       33.74      1.65 o
   6  10  12        5.48        3.92      0.95 o
   7  10  12        3.26        2.01      0.97 o
   8  10  12       10.52        8.88      1.56 o
   9  10  12       45.95       47.54      5.48 o
  -5  11  12        1.12        0.40      2.10 o
  -4  11  12       23.53       25.35      2.16 o
  -3  11  12       27.44       23.72      1.75 o
  -2  11  12        9.19        6.79      1.38 o
  -1  11  12        0.60        0.86      1.09 o
   0  11  12        7.88        9.68      1.27 o
   1  11  12        7.55        9.79      1.55 o
   2  11  12       11.31       12.95      1.16 o
   3  11  12       52.22       60.04      1.95 o
   4  11  12       62.36       64.32      2.43 o
   5  11  12       74.31       72.94      2.36 o
   6  11  12        0.02       -0.81      0.81 o
   7  11  12       78.49       81.06      4.24 o
   8  11  12       21.26       17.59      1.68 o
  -4  12  12        1.24        4.19      1.72 o
  -3  12  12        1.30        2.27      1.64 o
  -2  12  12       19.73       24.57      1.80 o
  -1  12  12       28.39       27.77      1.76 o
   0  12  12       15.13       21.73      1.60 o
   1  12  12       22.62       17.77      2.72 o
   2  12  12        3.45        2.13      1.36 o
   3  12  12       11.33       19.47      2.05 o
   4  12  12        2.91        4.26      1.08 o
   5  12  12        0.88        0.54      0.90 o
   6  12  12       83.53       96.16      2.73 o
   7  12  12       43.07       47.14      2.88 o
  -3  13  12        0.26        0.18      1.38 o
  -2  13  12        0.08       -1.29      1.44 o
  -1  13  12       14.26       15.86      1.59 o
   0  13  12        0.25        2.05      1.33 o
   1  13  12        2.38        2.17      1.25 o
   2  13  12        9.81        9.73      1.79 o
   3  13  12       82.27       85.37      3.56 o
   4  13  12        0.18       -0.69      0.94 o
   5  13  12        8.21        8.84      1.22 o
   6  13  12       19.65       27.81      3.33 o
   7  13  12        5.86        7.24      1.44 o
  -2  14  12        0.34       -2.21      2.96 o
  -1  14  12        1.32        0.84      1.57 o
   0  14  12        0.01        0.48      1.33 o
   1  14  12       11.47       16.26      2.54 o
   2  14  12       29.26       24.56      2.32 o
   3  14  12        1.75        2.51      1.52 o
   4  14  12        0.37        0.41      1.08 o
   5  14  12        5.29        4.22      1.12 o
   0  15  12        0.31       -3.80      4.75 o
   1  15  12        0.17       -2.45      3.52 o
   2  15  12        0.01        1.88      2.49 o
   3  15  12        0.26        1.85      3.41 o
  -1  -6  13        8.40       10.07      2.16 o
   0  -6  13        8.50        5.30      2.02 o
   1  -6  13        0.04        0.29      1.91 o
   2  -6  13       43.85       47.69      2.68 o
   3  -6  13        0.44       -1.60      1.60 o
   4  -6  13        0.75        2.96      2.22 o
  -3  -5  13        0.05       -1.20      1.59 o
  -2  -5  13        0.05       -1.56      1.56 o
  -1  -5  13       33.54       34.64      5.71 o
   0  -5  13       20.07       22.54      2.42 o
   1  -5  13        1.73        0.20      1.32 o
   2  -5  13       46.24       47.64      2.63 o
   3  -5  13        4.33        2.19      2.98 o
   4  -5  13        2.65        1.53      1.41 o
   5  -5  13       34.86       39.43      2.61 o
  -4  -4  13        5.08        3.36      1.53 o
  -3  -4  13        6.36        9.02      1.59 o
  -2  -4  13       11.76       11.74      2.82 o
  -1  -4  13        2.76        0.04      1.42 o
   0  -4  13       24.09       24.16      1.68 o
   1  -4  13        1.11        1.14      1.29 o
   2  -4  13        1.74        2.79      1.42 o
   3  -4  13       10.21       11.40      1.65 o
   4  -4  13        0.55        0.50      1.34 o
   5  -4  13        0.60       -1.84      2.31 o
   6  -4  13       11.25        9.19      1.87 o
  -4  -3  13        1.34        2.17      1.16 o
  -3  -3  13        0.50       -0.30      1.04 o
  -2  -3  13        5.61        3.39      1.23 o
  -1  -3  13       54.60       55.24      2.17 o
   0  -3  13        5.67        5.01      1.22 o
   1  -3  13        7.65        8.40      1.41 o
   2  -3  13       29.96       33.89      1.78 o
   3  -3  13        5.43        8.19      2.21 o
   4  -3  13        7.16        9.53      1.45 o
   5  -3  13        7.43        5.13      1.52 o
   6  -3  13       37.06       32.36      2.30 o
   7  -3  13       15.41       14.26      2.32 o
  -5  -2  13        3.12        2.22      1.41 o
  -4  -2  13        0.10       -0.14      1.06 o
  -3  -2  13        0.53       -1.06      1.10 o
  -2  -2  13       36.36       39.98      2.22 o
  -1  -2  13       21.50       22.97      1.29 o
   0  -2  13       35.61       40.48      1.77 o
   1  -2  13       61.55       59.07      1.85 o
   2  -2  13       61.52       56.91      2.12 o
   3  -2  13        2.81        3.09      1.18 o
   4  -2  13       19.79       20.06      1.56 o
   5  -2  13        0.22        0.16      1.19 o
   6  -2  13       42.06       38.83      5.44 o
   7  -2  13        3.48        2.72      1.72 o
   8  -2  13        0.87       -2.14      2.14 o
  -5  -1  13       25.45       31.95      4.56 o
  -4  -1  13        9.66        8.57      1.26 o
  -3  -1  13        0.48        0.39      1.33 o
  -2  -1  13       23.10       29.48      1.72 o
  -1  -1  13        0.36        1.16      0.91 o
   0  -1  13       30.70       34.64      1.40 o
   1  -1  13       20.14       19.26      1.77 o
   2  -1  13      120.69      121.61      2.66 o
   3  -1  13       26.94       32.54      1.67 o
   4  -1  13       59.54       56.54      2.08 o
   5  -1  13      121.94      125.73      3.12 o
   6  -1  13       18.03       17.40      1.75 o
   7  -1  13        0.25        1.17      1.55 o
   8  -1  13        0.55        0.48      2.08 o
  -6   0  13       13.87        9.79      1.75 o
  -5   0  13       11.32       15.00      1.41 o
  -4   0  13       16.93       16.68      1.45 o
  -3   0  13        1.92        2.14      1.33 o
  -2   0  13       26.12       24.07      1.35 o
  -1   0  13        1.32        3.24      0.95 o
   0   0  13       18.15       19.12      1.37 o
   1   0  13        7.62        4.76      1.04 o
   2   0  13      136.04      121.56      3.56 o
   3   0  13       11.49       11.63      1.06 o
   4   0  13        0.34        1.27      1.02 o
   5   0  13       40.49       41.90      1.84 o
   6   0  13        0.61       -0.98      1.41 o
   7   0  13       15.33       11.88      2.43 o
   8   0  13       12.77       11.14      2.48 o
   9   0  13       10.65       12.42      2.64 o
  -6   1  13        4.37        6.91      1.29 o
  -5   1  13       11.91       12.88      2.12 o
  -4   1  13       25.53       25.94      1.64 o
  -3   1  13        0.14       -0.06      1.03 o
  -2   1  13      315.80      300.21      5.22 o
  -1   1  13        0.57        1.12      0.78 o
   0   1  13      320.00      288.82      4.45 o
   1   1  13      153.28      149.85      3.21 o
   2   1  13       25.88       24.33      1.41 o
   3   1  13        0.00        1.05      0.84 o
   4   1  13       25.69       26.70      1.28 o
   5   1  13       15.18       16.50      1.33 o
   6   1  13        2.36        0.51      1.19 o
   7   1  13       58.09       65.05      2.67 o
   8   1  13       29.57       34.45      3.31 o
   9   1  13        7.22        8.45      2.24 o
  -6   2  13       15.62       15.43      3.12 o
  -5   2  13       10.94        8.41      1.30 o
  -4   2  13        2.70        1.62      1.11 o
  -3   2  13       43.88       45.28      1.76 o
  -2   2  13        2.57        3.18      0.94 o
  -1   2  13       59.62       65.56      1.82 o
   0   2  13        0.34       -0.74      0.74 o
   1   2  13      105.78      107.81      2.62 o
   2   2  13       13.73       11.79      1.16 o
   3   2  13       72.20       70.87      2.20 o
   4   2  13        5.44        6.66      0.94 o
   5   2  13       88.17       89.19      2.40 o
   6   2  13       12.31       12.89      1.80 o
   7   2  13        3.25        3.53      1.12 o
   8   2  13        2.36        2.53      1.29 o
   9   2  13        2.91        2.21      1.32 o
  -6   3  13        1.04       -1.10      1.10 o
  -5   3  13        1.31        0.16      1.11 o
  -4   3  13       11.62       13.03      1.54 o
  -3   3  13       35.45       38.52      1.66 o
  -2   3  13      411.82      376.80      5.49 o
  -1   3  13       39.91       41.19      1.50 o
   0   3  13       38.40       33.52      1.35 o
   1   3  13       15.46       15.67      1.20 o
   2   3  13       10.69        6.54      1.00 o
   3   3  13       63.39       60.61      1.91 o
   4   3  13       16.17       19.38      1.47 o
   5   3  13        8.87        8.89      0.88 o
   6   3  13        1.93        5.08      1.03 o
   7   3  13       25.63       24.71      1.65 o
   8   3  13        1.52        2.57      1.24 o
   9   3  13        1.83        1.21      1.11 o
  -6   4  13        0.27        0.00      1.19 o
  -5   4  13        0.01       -1.07      1.07 o
  -4   4  13        2.91        0.18      2.00 o
  -3   4  13       62.33       58.29      2.01 o
  -2   4  13       73.65       65.78      1.85 o
  -1   4  13       55.73       53.88      1.70 o
   0   4  13       47.24       39.16      1.39 o
   1   4  13      150.61      133.56      2.94 o
   2   4  13      137.08      134.02      2.91 o
   3   4  13        9.03        7.45      0.95 o
   4   4  13      221.05      220.78      3.63 o
   5   4  13       40.09       40.02      1.31 o
   6   4  13      207.54      204.99      4.08 o
   7   4  13        0.27       -0.37      1.34 o
   8   4  13      108.38      117.38      3.27 o
   9   4  13        0.38        0.10      1.06 o
  10   4  13       12.79       13.41      1.95 o
  -6   5  13       34.15       34.60      2.50 o
  -5   5  13       18.18       20.09      1.65 o
  -4   5  13        0.49       -0.10      0.93 o
  -3   5  13       38.89       41.67      1.72 o
  -2   5  13        9.15        6.61      0.93 o
  -1   5  13      156.94      152.25      3.22 o
   0   5  13       20.90       19.08      1.26 o
   1   5  13       44.15       39.75      1.57 o
   2   5  13      224.57      216.96      3.55 o
   3   5  13        5.15        6.78      0.94 o
   4   5  13      351.08      324.82      4.82 o
   5   5  13        8.45        8.73      1.22 o
   6   5  13       75.60       72.45      1.87 o
   7   5  13      167.47      163.65      4.04 o
   8   5  13       25.94       23.80      1.57 o
   9   5  13        6.27        6.17      1.18 o
  10   5  13        1.01        0.81      1.42 o
  -6   6  13       11.11       17.03      2.16 o
  -5   6  13       25.79       22.19      2.26 o
  -4   6  13        4.31        2.86      1.28 o
  -3   6  13        3.09        2.95      1.17 o
  -2   6  13        1.89        1.83      0.94 o
  -1   6  13        2.77        3.21      1.00 o
   0   6  13       11.58        9.96      1.13 o
   1   6  13       26.92       22.69      1.31 o
   2   6  13        1.96        0.11      1.00 o
   3   6  13       32.00       27.02      1.20 o
   4   6  13       88.91       83.37      2.01 o
   5   6  13       75.02       67.50      2.03 o
   6   6  13        1.33        1.15      0.88 o
   7   6  13       13.55       12.52      1.30 o
   8   6  13       17.89       21.60      1.45 o
   9   6  13       25.09       23.97      2.93 o
  -6   7  13        1.73        3.46      1.93 o
  -5   7  13        5.91        6.58      1.89 o
  -4   7  13        2.56        2.73      1.60 o
  -3   7  13       30.27       36.76      2.14 o
  -2   7  13       16.23       14.06      1.30 o
  -1   7  13       44.23       41.98      1.74 o
   0   7  13      174.89      173.19      3.55 o
   1   7  13       37.77       32.50      1.53 o
   2   7  13      300.31      275.62      4.28 o
   3   7  13       75.23       62.10      2.11 o
   4   7  13       84.99       85.80      3.03 o
   5   7  13       30.39       27.18      1.35 o
   6   7  13       52.12       52.94      2.05 o
   7   7  13        1.34        0.08      0.93 o
   8   7  13       45.54       45.35      2.08 o
   9   7  13       16.26       17.51      1.82 o
  -6   8  13        1.19        0.08      1.80 o
  -5   8  13       12.22       16.84      2.80 o
  -4   8  13        6.23        5.86      1.45 o
  -3   8  13        7.31       11.61      1.32 o
  -2   8  13        0.17        0.46      1.02 o
  -1   8  13       61.87       67.03      2.33 o
   0   8  13        2.56        3.06      1.01 o
   1   8  13        0.31        0.56      1.15 o
   2   8  13       42.66       43.13      1.52 o
   3   8  13      164.57      155.36      2.86 o
   4   8  13        0.12        2.93      0.85 o
   5   8  13      310.27      291.33      5.02 o
   6   8  13        0.33        1.10      0.85 o
   7   8  13        6.76        4.77      1.50 o
   8   8  13       17.91       17.86      1.28 o
   9   8  13       26.06       24.76      3.40 o
  -5   9  13        0.26       -0.16      1.96 o
  -4   9  13       18.80       17.15      1.81 o
  -3   9  13        2.60        1.91      1.21 o
  -2   9  13       98.42       85.33      3.22 o
  -1   9  13       10.80       13.53      1.32 o
   0   9  13        6.88        8.56      1.21 o
   1   9  13        0.69        1.31      0.96 o
   2   9  13        0.17        0.60      0.77 o
   3   9  13       65.30       67.96      2.04 o
   4   9  13        2.86        1.70      0.85 o
   5   9  13      132.52      125.92      3.24 o
   6   9  13        0.80       -0.70      0.85 o
   7   9  13      132.36      146.29      2.96 o
   8   9  13       64.43       61.07      5.83 o
   9   9  13        7.76        6.65      1.42 o
  -5  10  13        5.89        4.14      1.60 o
  -4  10  13       15.53       19.22      2.03 o
  -3  10  13        2.13        2.18      2.04 o
  -2  10  13        0.01       -0.56      1.11 o
  -1  10  13        3.37        1.44      1.11 o
   0  10  13        3.70        5.54      1.13 o
   1  10  13        0.56       -0.70      1.07 o
   2  10  13        0.22        0.27      0.81 o
   3  10  13        2.27       -0.43      0.82 o
   4  10  13       10.66       16.56      1.83 o
   5  10  13       12.63       15.95      1.35 o
   6  10  13       27.67       29.34      1.64 o
   7  10  13        4.85        7.11      0.89 o
   8  10  13       18.15       21.65      1.84 o
  -4  11  13       52.12       60.03      4.17 o
  -3  11  13       16.18       25.66      1.88 o
  -2  11  13       15.91       15.58      1.55 o
  -1  11  13        0.01       -0.69      1.24 o
   0  11  13       12.57       10.85      1.45 o
   1  11  13        4.29        2.10      1.07 o
   2  11  13       59.79       58.96      2.48 o
   3  11  13       90.75       97.08      2.60 o
   4  11  13        9.17       11.69      1.30 o
   5  11  13       21.22       20.18      1.42 o
   6  11  13        1.51        0.38      0.89 o
   7  11  13        3.36        3.67      1.31 o
   8  11  13        5.84        7.43      1.44 o
  -3  12  13        1.62        2.35      1.67 o
  -2  12  13       15.27       20.40      1.77 o
  -1  12  13       10.66       10.68      1.42 o
   0  12  13        0.45       -0.05      1.18 o
   1  12  13       25.61       33.26      2.04 o
   2  12  13        3.71        1.05      1.16 o
   3  12  13        0.18        2.03      2.92 o
   4  12  13        8.48        9.92      1.51 o
   5  12  13        8.51       10.01      1.96 o
   6  12  13       19.26       16.63      1.38 o
   7  12  13        2.43        6.70      1.49 o
  -3  13  13        0.94       -0.63      2.77 o
  -2  13  13       11.90       15.01      1.82 o
  -1  13  13        1.57        0.83      1.41 o
   0  13  13        1.98        0.97      1.39 o
   1  13  13        7.12        8.50      1.53 o
   2  13  13        0.98       -1.19      1.19 o
   3  13  13        7.51        9.63      1.72 o
   4  13  13       10.03       11.59      1.40 o
   5  13  13        2.83        2.50      1.14 o
   6  13  13       23.32       25.95      2.15 o
  -1  14  13        0.03        2.03      2.60 o
   0  14  13        3.06        3.16      1.79 o
   1  14  13        2.06        2.20      1.44 o
   2  14  13        0.97        0.04      1.97 o
   3  14  13       11.94       14.53      1.97 o
   4  14  13        9.92        8.42      1.75 o
   5  14  13        5.69        7.26      1.27 o
   2  15  13       11.49       11.43      3.97 o
  -1  -5  14       28.05       34.13      2.77 o
   0  -5  14       11.76       12.07      3.42 o
   1  -5  14        3.67        1.39      3.24 o
   2  -5  14        3.13        2.50      3.14 o
   3  -5  14        6.06       11.11      1.85 o
   4  -5  14        4.97        4.18      2.36 o
  -2  -4  14       10.95       17.21      2.79 o
  -1  -4  14       27.05       29.80      2.52 o
   0  -4  14       21.56       24.81      3.36 o
   1  -4  14       61.46       61.87      2.80 o
   2  -4  14        1.19        1.99      1.50 o
   3  -4  14        3.19        3.81      1.71 o
   4  -4  14       26.99       32.69      3.04 o
   5  -4  14       36.40       41.68      2.33 o
  -3  -3  14        8.53       12.29      1.51 o
  -2  -3  14       23.12       21.37      2.23 o
  -1  -3  14        4.21        6.37      1.85 o
   0  -3  14       15.37       17.02      1.76 o
   1  -3  14        5.35        4.51      1.48 o
   2  -3  14        4.80        4.99      1.48 o
   3  -3  14        0.78        1.37      1.35 o
   4  -3  14       23.60       25.38      2.08 o
   5  -3  14        4.47        6.33      1.55 o
   6  -3  14       31.42       37.41      3.04 o
  -4  -2  14        0.04        1.14      1.14 o
  -3  -2  14        4.30        4.73      1.32 o
  -2  -2  14        8.98       10.97      1.60 o
  -1  -2  14        0.80       -1.55      1.55 o
   0  -2  14       42.82       42.73      2.16 o
   1  -2  14        1.90        1.12      1.34 o
   2  -2  14       87.23       93.42      2.79 o
   3  -2  14        5.81        4.93      1.34 o
   4  -2  14       22.38       22.60      1.76 o
   5  -2  14        0.84        1.02      1.33 o
   6  -2  14        6.52        6.73      1.67 o
   7  -2  14        2.34        0.45      1.85 o
  -5  -1  14        1.06        2.03      1.73 o
  -4  -1  14       18.32       21.00      1.93 o
  -3  -1  14        7.30        7.43      1.37 o
  -2  -1  14       46.29       46.63      2.41 o
  -1  -1  14        3.24        3.46      1.28 o
   0  -1  14       77.91       76.36      2.42 o
   1  -1  14       31.44       31.60      1.52 o
   2  -1  14      131.72      139.48      2.99 o
   3  -1  14        2.14        0.22      1.13 o
   4  -1  14        0.75       -0.93      1.15 o
   5  -1  14        0.11       -0.51      1.19 o
   6  -1  14        8.12        7.10      1.66 o
   7  -1  14        1.70        1.90      1.60 o
  -5   0  14        0.19       -1.11      1.11 o
  -4   0  14        3.64        1.36      1.14 o
  -3   0  14        7.10        6.62      1.33 o
  -2   0  14       14.40       16.47      1.53 o
  -1   0  14        3.88        6.96      1.20 o
   0   0  14        0.20       -0.38      0.92 o
   1   0  14       51.74       54.33      2.07 o
   2   0  14       14.33       16.11      1.22 o
   3   0  14        3.44        3.18      1.00 o
   4   0  14        0.20        0.23      1.26 o
   5   0  14      102.48      109.47      3.08 o
   6   0  14       34.85       38.05      2.22 o
   7   0  14        7.22       10.90      1.70 o
   8   0  14       30.92       30.99      4.37 o
  -5   1  14        0.01       -1.10      1.10 o
  -4   1  14       76.63       85.17      2.88 o
  -3   1  14        1.41       -0.84      1.39 o
  -2   1  14       91.52       88.48      2.65 o
  -1   1  14        3.79        3.96      1.03 o
   0   1  14       63.24       64.31      2.12 o
   1   1  14       23.41       20.33      1.51 o
   2   1  14       61.72       59.83      2.17 o
   3   1  14        7.85        6.60      1.11 o
   4   1  14       34.54       37.97      1.54 o
   5   1  14        0.02       -0.98      1.23 o
   6   1  14       47.68       44.73      3.58 o
   7   1  14       38.88       38.20      2.14 o
   8   1  14        1.03       -0.22      1.63 o
   9   1  14        0.28        2.90      1.91 o
  -5   2  14        6.31        5.50      1.33 o
  -4   2  14        6.07        5.54      1.31 o
  -3   2  14       23.64       21.85      1.64 o
  -2   2  14        0.25        0.79      0.94 o
  -1   2  14       47.47       50.93      1.70 o
   0   2  14        0.04        0.94      0.93 o
   1   2  14      141.46      134.94      3.07 o
   2   2  14        0.01       -1.14      1.14 o
   3   2  14        0.57       -0.84      0.95 o
   4   2  14       12.93        8.79      1.02 o
   5   2  14        9.96       10.06      1.43 o
   6   2  14       78.23       84.13      3.00 o
   7   2  14        4.71        3.75      1.78 o
   8   2  14       52.57       52.86      3.02 o
   9   2  14        0.30       -0.13      1.61 o
  -6   3  14       15.96       17.48      1.68 o
  -5   3  14        2.02        1.31      1.24 o
  -4   3  14        0.63        0.53      1.12 o
  -3   3  14       21.73       28.54      1.54 o
  -2   3  14       30.49       28.58      1.52 o
  -1   3  14      143.65      134.07      3.05 o
   0   3  14       14.76       12.44      1.18 o
   1   3  14      113.11      105.55      2.64 o
   2   3  14        1.33        2.49      0.99 o
   3   3  14       10.47        8.20      1.10 o
   4   3  14        5.67        5.00      1.07 o
   5   3  14       13.58       13.29      1.08 o
   6   3  14       78.67       71.71      4.88 o
   7   3  14       16.43       17.04      1.57 o
   8   3  14       28.06       29.31      2.38 o
   9   3  14       15.27       14.98      1.97 o
  -6   4  14       17.33       15.22      2.13 o
  -5   4  14        6.51        2.88      3.36 o
  -4   4  14        6.19        3.26      1.26 o
  -3   4  14       36.52       36.57      2.10 o
  -2   4  14        1.69        2.36      1.19 o
  -1   4  14       18.86       17.18      1.32 o
   0   4  14        5.23        3.72      0.97 o
   1   4  14        0.47        1.29      1.40 o
   2   4  14        5.27        7.28      1.05 o
   3   4  14        5.42        5.53      1.04 o
   4   4  14      145.70      141.92      4.06 o
   5   4  14       22.52       21.06      1.19 o
   6   4  14       34.13       34.74      1.89 o
   7   4  14        1.61        1.81      1.12 o
   8   4  14        5.52        6.51      2.38 o
   9   4  14        4.49        3.96      1.25 o
  -6   5  14        0.01       -1.62      1.62 o
  -5   5  14       12.05       11.81      1.97 o
  -4   5  14        0.32       -1.53      1.53 o
  -3   5  14       23.63       24.16      1.74 o
  -2   5  14       23.93       22.02      1.45 o
  -1   5  14       27.75       31.49      1.58 o
   0   5  14       12.98       13.99      1.27 o
   1   5  14        1.38        1.99      0.99 o
   2   5  14      165.71      161.48      3.38 o
   3   5  14       15.07       12.81      1.36 o
   4   5  14       52.30       55.55      2.33 o
   5   5  14        2.89        3.29      0.96 o
   6   5  14       70.61       60.05      1.82 o
   7   5  14        2.01       -0.29      1.08 o
   8   5  14        0.12       -0.61      1.07 o
   9   5  14        0.23       -0.20      1.28 o
  -6   6  14        0.04        1.05      1.74 o
  -5   6  14       19.69       17.86      2.23 o
  -4   6  14        6.82        7.11      1.45 o
  -3   6  14       46.49       50.81      2.33 o
  -2   6  14        0.12       -0.62      1.01 o
  -1   6  14       21.25       25.92      2.63 o
   0   6  14       17.05       16.02      1.28 o
   1   6  14        0.40        0.64      0.97 o
   2   6  14       31.82       27.06      1.43 o
   3   6  14        1.93        2.27      0.83 o
   4   6  14       10.45       12.10      1.00 o
   5   6  14       65.84       61.16      2.03 o
   6   6  14       13.90       13.95      1.13 o
   7   6  14       22.64       20.23      1.55 o
   8   6  14       14.64       11.76      1.65 o
   9   6  14        7.39        5.44      1.19 o
  -5   7  14        2.03        2.50      1.87 o
  -4   7  14        2.84        0.36      3.07 o
  -3   7  14       11.53       12.60      1.82 o
  -2   7  14       27.13       23.93      1.55 o
  -1   7  14       38.12       36.83      1.84 o
   0   7  14      319.35      311.54      5.44 o
   1   7  14       35.39       33.63      1.61 o
   2   7  14       84.35       80.50      2.32 o
   3   7  14        7.58        8.70      0.96 o
   4   7  14        7.16        6.53      1.09 o
   5   7  14        0.13       -0.80      0.80 o
   6   7  14       12.92       13.36      1.36 o
   7   7  14       77.16       87.27      2.75 o
   8   7  14        3.26        3.51      1.05 o
   9   7  14       12.07       12.32      1.81 o
  -5   8  14        1.92        5.53      3.14 o
  -4   8  14       30.17       30.10      2.65 o
  -3   8  14       10.15       14.45      1.63 o
  -2   8  14        6.79        6.89      1.32 o
  -1   8  14       54.37       47.61      1.96 o
   0   8  14        4.90        5.11      1.14 o
   1   8  14        0.25       -0.17      0.93 o
   2   8  14       89.78       98.20      2.84 o
   3   8  14       38.26       29.38      1.32 o
   4   8  14       12.56       15.29      1.19 o
   5   8  14        2.94        1.63      0.91 o
   6   8  14        0.84        1.38      0.99 o
   7   8  14        1.79        1.72      0.87 o
   8   8  14        3.70        5.28      1.11 o
   9   8  14       10.49       14.51      3.01 o
  -5   9  14       16.83       17.18      4.51 o
  -4   9  14       16.29       15.35      1.95 o
  -3   9  14       28.38       36.73      2.21 o
  -2   9  14        0.46       -0.37      1.10 o
  -1   9  14        3.24        2.28      1.12 o
   0   9  14       54.83       50.91      2.01 o
   1   9  14       82.23       78.31      2.41 o
   2   9  14       62.69       59.55      2.09 o
   3   9  14        1.37        3.41      0.95 o
   4   9  14      116.52      122.81      2.90 o
   5   9  14      148.76      153.02      4.18 o
   6   9  14       22.57       23.20      1.55 o
   7   9  14       46.82       48.83      1.74 o
   8   9  14        1.74        1.39      1.29 o
  -4  10  14        1.75        5.03      1.68 o
  -3  10  14       13.72       15.92      1.66 o
  -2  10  14       22.27       27.23      2.12 o
  -1  10  14        1.01        0.56      1.13 o
   0  10  14       48.92       62.30      2.26 o
   1  10  14        2.47        2.28      1.16 o
   2  10  14       27.52       31.33      1.85 o
   3  10  14        8.41       10.97      1.90 o
   4  10  14       88.53       85.95      2.42 o
   5  10  14        0.50        0.29      0.97 o
   6  10  14        1.40        0.85      1.01 o
   7  10  14       81.20       96.74      2.38 o
   8  10  14        6.27        6.86      1.50 o
  -4  11  14        4.15        1.54      2.05 o
  -3  11  14        4.28       10.73      1.61 o
  -2  11  14       30.54       33.11      3.55 o
  -1  11  14        0.12        1.25      1.25 o
   0  11  14       15.18       16.15      1.52 o
   1  11  14       10.77       10.40      1.35 o
   2  11  14        2.35        0.14      1.19 o
   3  11  14        2.54        1.25      1.19 o
   4  11  14        7.54       10.44      1.36 o
   5  11  14        9.41        9.68      1.29 o
   6  11  14       73.64       79.67      2.66 o
   7  11  14        5.97        6.71      0.98 o
  -3  12  14        2.48        2.73      1.54 o
  -2  12  14        0.94        0.72      2.56 o
  -1  12  14        4.57        2.99      2.21 o
   0  12  14        0.06       -1.17      1.17 o
   1  12  14       11.60       13.88      3.56 o
   2  12  14        2.30        0.02      1.22 o
   3  12  14      132.82      141.36      4.65 o
   4  12  14        3.52        2.39      1.16 o
   5  12  14        0.01       -0.91      1.00 o
   6  12  14       19.71       20.19      1.56 o
   7  12  14       35.38       41.27      2.53 o
  -2  13  14        1.86        2.92      1.54 o
  -1  13  14        0.06        1.08      2.32 o
   0  13  14        1.49        2.62      1.45 o
   1  13  14       15.29       18.18      1.85 o
   2  13  14       50.19       58.30      2.68 o
   3  13  14        7.54        8.02      1.79 o
   4  13  14        3.28       -0.47      1.35 o
   5  13  14       51.08       57.95      2.37 o
   6  13  14       22.93       26.22      2.32 o
   0  14  14       21.03       22.75      4.40 o
   1  14  14        0.17        0.10      1.47 o
   2  14  14        0.17        1.35      1.66 o
   3  14  14        4.74        5.70      1.74 o
   4  14  14        1.52        1.13      1.45 o
   0  -4  15       92.38      108.99      6.61 o
   1  -4  15        3.06        1.83      3.09 o
   2  -4  15       19.35       23.73      2.22 o
   3  -4  15       20.26       17.34      2.12 o
   4  -4  15        7.06       10.92      2.57 o
  -2  -3  15       26.97       31.26      2.72 o
  -1  -3  15        5.88        8.83      2.17 o
   0  -3  15       29.03       29.13      2.74 o
   1  -3  15        5.63        4.56      1.59 o
   2  -3  15       44.12       50.20      2.65 o
   3  -3  15       27.67       27.23      2.21 o
   4  -3  15        0.12       -1.07      1.43 o
   5  -3  15       26.27       31.90      2.17 o
  -3  -2  15        3.42        5.11      1.84 o
  -2  -2  15        0.07       -0.13      2.09 o
  -1  -2  15       33.12       30.60      2.67 o
   0  -2  15       10.56       11.22      1.43 o
   1  -2  15       20.02       22.46      1.96 o
   2  -2  15        1.74        1.86      1.45 o
   3  -2  15        0.80       -0.37      1.31 o
   4  -2  15       17.22       19.52      1.77 o
   5  -2  15       20.68       26.03      1.94 o
   6  -2  15        2.31        1.31      2.00 o
  -4  -1  15        6.73        7.24      2.59 o
  -3  -1  15        9.74        8.56      3.47 o
  -2  -1  15       79.06       83.11      3.75 o
  -1  -1  15        4.60        5.00      1.86 o
   0  -1  15        0.01       -0.83      1.12 o
   1  -1  15        1.80        2.16      1.15 o
   2  -1  15       71.91       69.51      2.58 o
   3  -1  15        0.57        0.25      1.19 o
   4  -1  15       30.65       28.82      1.85 o
   5  -1  15        3.38        4.30      1.45 o
   6  -1  15        1.43        2.17      1.80 o
   7  -1  15        8.13        4.81      2.34 o
  -4   0  15        5.17        8.66      1.86 o
  -3   0  15        2.82        0.80      1.61 o
  -2   0  15        0.07        0.89      1.66 o
  -1   0  15        6.21        6.56      1.80 o
   0   0  15        0.13       -1.22      1.22 o
   1   0  15      157.42      175.96      3.85 o
   2   0  15        3.04        2.28      1.12 o
   3   0  15        5.73        2.08      1.09 o
   4   0  15        6.63        6.40      1.37 o
   5   0  15       14.52       17.30      1.98 o
   6   0  15        6.87        5.43      2.00 o
   7   0  15        4.06        4.94      1.60 o
  -4   1  15        2.64        7.10      1.87 o
  -3   1  15        0.12        3.45      2.09 o
  -2   1  15       25.07       23.29      2.27 o
  -1   1  15        1.98        2.49      1.27 o
   0   1  15       42.74       47.52      2.01 o
   1   1  15       27.51       29.61      2.28 o
   2   1  15       83.94       85.84      2.64 o
   3   1  15       69.68       76.16      2.19 o
   4   1  15        8.25        6.62      1.32 o
   5   1  15       29.77       32.64      1.84 o
   6   1  15        0.16       -0.95      1.29 o
   7   1  15        6.54        4.33      1.51 o
   8   1  15        0.30        3.20      1.89 o
  -5   2  15        0.15        3.26      2.98 o
  -4   2  15       19.36       19.59      2.14 o
  -3   2  15       15.37       17.93      3.56 o
  -2   2  15        2.58        0.35      1.22 o
  -1   2  15       37.59       39.52      2.04 o
   0   2  15        8.24        4.60      1.13 o
   1   2  15        0.94        0.44      1.07 o
   2   2  15        0.97        2.27      1.14 o
   3   2  15      110.06      109.83      2.93 o
   4   2  15       32.95       32.59      1.55 o
   5   2  15        0.98        0.56      1.13 o
   6   2  15      235.17      235.01      5.44 o
   7   2  15        1.05       -0.84      1.29 o
   8   2  15       28.60       31.68      2.69 o
  -5   3  15       27.98       38.49      2.70 o
  -4   3  15        1.85       -0.22      2.45 o
  -3   3  15        4.24        2.81      1.71 o
  -2   3  15        0.30       -0.67      1.42 o
  -1   3  15        3.90        3.82      1.14 o
   0   3  15       22.64       20.79      1.44 o
   1   3  15        1.93        1.36      1.06 o
   2   3  15      174.95      165.62      3.56 o
   3   3  15        3.28        2.88      1.09 o
   4   3  15      130.26      129.49      3.19 o
   5   3  15       21.64       21.90      1.33 o
   6   3  15       73.59       63.43      2.69 o
   7   3  15        3.92        4.38      3.26 o
   8   3  15       33.80       34.08      2.64 o
  -5   4  15        6.14        6.55      1.86 o
  -4   4  15       38.31       41.07      2.77 o
  -3   4  15       11.65       13.34      1.56 o
  -2   4  15       15.65       16.95      2.59 o
  -1   4  15        0.59       -0.97      0.97 o
   0   4  15        1.38        0.24      0.97 o
   1   4  15        1.06        1.77      1.07 o
   2   4  15        6.46        6.80      1.19 o
   3   4  15       35.31       28.76      1.57 o
   4   4  15        9.87        8.59      1.74 o
   5   4  15        8.37        8.61      1.13 o
   6   4  15       11.25       11.69      1.50 o
   7   4  15       65.52       72.80      6.97 o
   8   4  15        5.02        3.34      1.68 o
   9   4  15        0.04       -1.54      2.73 o
  -5   5  15        0.24       -0.58      1.75 o
  -4   5  15        0.94       -0.02      6.01 o
  -3   5  15        4.03        2.25      1.36 o
  -2   5  15        0.60        0.51      1.37 o
  -1   5  15        1.00        0.80      1.32 o
   0   5  15      171.33      178.36      3.74 o
   1   5  15       37.27       40.86      1.74 o
   2   5  15       89.20       84.25      2.50 o
   3   5  15       45.23       39.69      1.80 o
   4   5  15       11.98       11.60      1.27 o
   5   5  15        1.13        2.22      1.19 o
   6   5  15        0.76        0.40      0.95 o
   7   5  15        6.98       11.21      1.47 o
   8   5  15        0.32        0.95      1.17 o
   9   5  15       31.07       35.79      2.23 o
  -5   6  15        0.25       -1.11      1.98 o
  -4   6  15        0.01       -1.74      1.74 o
  -3   6  15      112.67      125.22      3.69 o
  -2   6  15       10.16       10.66      1.35 o
  -1   6  15        7.04        3.96      1.17 o
   0   6  15        6.22        5.56      1.38 o
   1   6  15       25.32       27.98      1.58 o
   2   6  15       52.03       50.39      2.04 o
   3   6  15       18.54       15.20      1.33 o
   4   6  15       49.23       51.10      2.08 o
   5   6  15       60.72       59.67      2.10 o
   6   6  15       63.58       65.47      2.87 o
   7   6  15        6.17        7.11      1.33 o
   8   6  15        1.75        2.62      1.15 o
   9   6  15        0.60        2.00      1.18 o
  -5   7  15       11.67       15.31      3.61 o
  -4   7  15       54.58       52.30      3.31 o
  -3   7  15       13.88       18.74      1.86 o
  -2   7  15        1.26        0.67      1.13 o
  -1   7  15       83.58       95.94      2.74 o
   0   7  15        9.73       10.71      1.31 o
   1   7  15       13.68       12.54      1.34 o
   2   7  15       12.68       10.22      1.24 o
   3   7  15       49.05       51.91      1.99 o
   4   7  15       62.38       63.57      2.53 o
   5   7  15      151.75      146.76      3.27 o
   6   7  15        4.24        3.49      1.16 o
   7   7  15      119.56      130.36      3.54 o
   8   7  15        9.49       11.74      1.47 o
  -4   8  15       12.65       11.57      1.78 o
  -3   8  15       36.99       42.27      2.34 o
  -2   8  15       30.47       33.18      1.88 o
  -1   8  15        6.07        7.72      1.35 o
   0   8  15        0.03       -0.74      1.06 o
   1   8  15        1.84        1.07      1.05 o
   2   8  15       54.37       52.24      2.03 o
   3   8  15       76.71       80.76      3.01 o
   4   8  15       23.30       22.44      2.90 o
   5   8  15       38.22       42.47      1.76 o
   6   8  15        7.94        8.83      1.31 o
   7   8  15       97.84      108.06      3.05 o
   8   8  15       22.14       25.13      1.88 o
  -4   9  15       19.33       22.44      2.06 o
  -3   9  15       35.99       49.56      2.60 o
  -2   9  15        8.51       14.26      1.69 o
  -1   9  15        2.66        1.47      1.14 o
   0   9  15        0.44       -0.37      1.03 o
   1   9  15       24.75       20.37      1.52 o
   2   9  15        0.05       -0.56      1.04 o
   3   9  15       19.57       19.96      2.08 o
   4   9  15       82.62       86.69      2.94 o
   5   9  15        0.02        1.98      1.10 o
   6   9  15       40.95       42.05      2.52 o
   7   9  15       17.12       19.01      1.87 o
   8   9  15        8.40        6.48      1.19 o
  -4  10  15       14.13       16.55      4.40 o
  -3  10  15        8.06       10.03      1.84 o
  -2  10  15        0.58        1.12      1.29 o
  -1  10  15        3.28        6.33      1.41 o
   0  10  15       14.06       16.59      1.53 o
   1  10  15       35.56       40.75      1.92 o
   2  10  15        0.90        1.89      1.88 o
   3  10  15      174.66      183.94      6.78 o
   4  10  15        0.29        0.64      1.14 o
   5  10  15        0.33        0.49      1.04 o
   6  10  15       51.79       55.35      2.36 o
   7  10  15       58.76       74.65      2.19 o
   8  10  15        7.90       11.91      1.80 o
  -3  11  15        0.01        1.35      1.55 o
  -2  11  15       21.48       33.90      2.09 o
  -1  11  15        1.74       -1.22      1.22 o
   0  11  15        1.50       -0.06      1.21 o
   1  11  15       12.47       14.83      1.51 o
   2  11  15        8.79        9.41      1.89 o
   3  11  15        1.06        2.50      1.54 o
   4  11  15        1.31        1.61      1.41 o
   5  11  15       63.47       66.94      2.56 o
   6  11  15       86.53       89.88      2.96 o
   7  11  15        8.22        9.91      1.16 o
  -2  12  15        7.23        8.86      1.68 o
  -1  12  15        0.70        0.02      1.37 o
   0  12  15        2.02        0.13      1.37 o
   1  12  15       12.53       12.09      1.74 o
   2  12  15        9.67        9.63      3.04 o
   3  12  15       12.93       19.03      2.19 o
   4  12  15       11.44       12.49      1.89 o
   5  12  15        3.75        3.35      1.58 o
   6  12  15        0.20       -0.44      1.08 o
  -1  13  15        5.33        6.62      2.93 o
   0  13  15        7.27        1.48      1.62 o
   1  13  15       11.73       15.98      1.81 o
   2  13  15        5.16        3.41      1.46 o
   3  13  15        0.76        0.94      1.60 o
   4  13  15        1.21        1.22      3.05 o
   5  13  15        0.37        0.58      1.47 o
   1  14  15        0.00       -0.26      3.90 o
   2  14  15        4.45        3.75      3.80 o
   3  14  15        2.26       -3.19      3.19 o
   1  -3  16        2.86        3.83      2.22 o
   2  -3  16       46.98       58.79      6.36 o
   3  -3  16        7.76        9.95      2.59 o
  -1  -2  16        5.26        7.39      2.18 o
   0  -2  16        1.51        2.39      2.47 o
   1  -2  16       26.30       27.19      2.17 o
   2  -2  16        9.14        9.35      1.79 o
   3  -2  16       57.20       57.91      2.89 o
   4  -2  16        6.47        6.47      1.61 o
   5  -2  16       15.07       19.49      2.74 o
  -2  -1  16       12.41       11.36      3.45 o
  -1  -1  16        2.60        1.51      1.96 o
   0  -1  16        1.74        2.71      1.58 o
   1  -1  16       58.14       55.87      2.37 o
   2  -1  16       48.13       47.88      2.57 o
   3  -1  16       13.46       15.42      1.63 o
   4  -1  16       31.18       31.98      2.00 o
   5  -1  16        3.06        0.89      1.44 o
   6  -1  16       15.52       12.84      2.71 o
  -3   0  16        0.05        0.45      1.83 o
  -2   0  16       10.00       10.33      2.20 o
  -1   0  16        0.23        0.01      1.77 o
   0   0  16       68.31       75.95      3.41 o
   1   0  16       16.25       14.89      1.51 o
   2   0  16       44.88       54.09      2.04 o
   3   0  16       40.10       35.65      1.93 o
   4   0  16        8.18        5.93      1.46 o
   5   0  16        6.06        3.82      1.43 o
   6   0  16       12.61       12.04      2.08 o
  -3   1  16       18.95       24.76      2.52 o
  -2   1  16        6.16        8.30      2.05 o
  -1   1  16       21.69       26.31      1.98 o
   0   1  16       12.21       13.22      1.66 o
   1   1  16       16.63       19.56      1.62 o
   2   1  16       11.73       12.99      1.33 o
   3   1  16       23.27       23.95      1.50 o
   4   1  16       39.24       41.21      2.02 o
   5   1  16       20.60       19.69      1.73 o
   6   1  16       13.56       11.35      1.83 o
   7   1  16        9.75        8.25      1.79 o
  -4   2  16        1.44       -1.10      1.68 o
  -3   2  16       27.86       27.14      2.49 o
  -2   2  16       19.14       19.98      2.26 o
  -1   2  16       11.49       11.52      1.66 o
   0   2  16        3.79        3.30      1.45 o
   1   2  16        3.44        3.58      1.22 o
   2   2  16       14.42       15.92      1.49 o
   3   2  16       15.64       15.83      1.35 o
   4   2  16        0.54       -0.67      1.06 o
   5   2  16       34.71       33.89      2.17 o
   6   2  16        0.69        1.93      1.42 o
   7   2  16        6.35        9.13      2.45 o
  -4   3  16        0.28       -0.87      1.82 o
  -3   3  16        1.46        5.33      4.64 o
  -2   3  16       10.04       11.35      1.58 o
  -1   3  16        1.46        2.15      1.35 o
   0   3  16       38.12       40.20      1.91 o
   1   3  16        0.01        0.19      1.13 o
   2   3  16      140.48      138.53      3.38 o
   3   3  16       11.10       15.13      1.91 o
   4   3  16       33.71       35.05      1.61 o
   5   3  16        3.87        4.65      1.20 o
   6   3  16        1.61       -1.05      1.38 o
   7   3  16        0.71        2.20      1.67 o
   8   3  16        0.02       -1.60      1.68 o
  -4   4  16        2.40        1.58      1.85 o
  -3   4  16      156.96      163.04      7.11 o
  -2   4  16       12.38       11.03      1.67 o
  -1   4  16       66.48       63.63      3.46 o
   0   4  16        0.03       -1.08      1.08 o
   1   4  16       27.32       24.16      1.61 o
   2   4  16        8.41       12.21      1.94 o
   3   4  16        2.83        1.71      1.16 o
   4   4  16       17.27       17.71      1.81 o
   5   4  16       50.16       50.31      2.02 o
   6   4  16       46.21       44.25      2.29 o
   7   4  16        4.62        2.68      1.70 o
   8   4  16        3.02        0.94      1.70 o
  -4   5  16       14.58       14.60      2.41 o
  -3   5  16       21.46       26.73      3.05 o
  -2   5  16        0.57       -0.57      1.71 o
  -1   5  16       83.18       80.86      2.90 o
   0   5  16       54.67       55.55      2.20 o
   1   5  16        0.94        0.03      1.11 o
   2   5  16       53.88       55.12      2.17 o
   3   5  16       24.51       23.55      1.55 o
   4   5  16        8.63       12.00      1.98 o
   5   5  16       12.58       10.71      1.51 o
   6   5  16        2.64        3.17      1.07 o
   7   5  16       31.83       35.41      4.43 o
   8   5  16        8.87       11.41      1.99 o
  -4   6  16        0.20       -1.00      1.93 o
  -3   6  16       17.97       22.51      1.95 o
  -2   6  16       17.27       15.53      1.72 o
  -1   6  16        0.00        0.03      1.15 o
   0   6  16       38.84       38.13      1.86 o
   1   6  16        3.30        1.34      1.09 o
   2   6  16       60.50       59.72      2.19 o
   3   6  16        0.16        0.08      1.11 o
   4   6  16      126.49      131.67      3.74 o
   5   6  16        3.94        5.85      2.48 o
   6   6  16        0.18        0.08      1.07 o
   7   6  16       48.66       54.50      4.73 o
   8   6  16        2.20        1.73      1.57 o
  -4   7  16       21.30       24.28      2.66 o
  -3   7  16       13.21       22.09      2.45 o
  -2   7  16        0.00        1.51      1.52 o
  -1   7  16        0.47        0.34      1.17 o
   0   7  16        2.39        3.43      1.22 o
   1   7  16       10.95       11.29      1.36 o
   2   7  16       49.91       51.23      2.12 o
   3   7  16      146.80      146.07      3.42 o
   4   7  16       34.96       35.44      1.98 o
   5   7  16       40.37       42.50      2.16 o
   6   7  16        1.41        0.97      1.74 o
   7   7  16       27.20       34.14      3.43 o
   8   7  16        1.80        0.58      1.52 o
  -4   8  16        5.95        3.57      4.13 o
  -3   8  16       28.88       24.67      3.46 o
  -2   8  16       19.19       15.49      1.87 o
  -1   8  16        1.42        1.81      1.34 o
   0   8  16       40.70       40.97      1.95 o
   1   8  16       27.40       27.14      1.68 o
   2   8  16        2.16        3.34      1.19 o
   3   8  16       74.24       76.96      3.87 o
   4   8  16        0.04        1.69      1.17 o
   5   8  16       11.65        9.62      1.76 o
   6   8  16       30.97       30.03      2.34 o
   7   8  16       37.65       49.84      1.99 o
   8   8  16        0.80        0.20      2.31 o
  -3   9  16        1.54        4.67      1.63 o
  -2   9  16       63.47       73.05      2.71 o
  -1   9  16        7.49       10.81      1.46 o
   0   9  16       15.59       18.51      1.68 o
   1   9  16        3.26        3.32      1.24 o
   2   9  16       19.97       19.43      1.56 o
   3   9  16       32.58       30.91      1.96 o
   4   9  16        0.91        0.79      1.21 o
   5   9  16        0.86        3.14      1.51 o
   6   9  16       56.93       52.50      2.88 o
   7   9  16        3.34        2.20      1.38 o
  -3  10  16       20.05       16.08      2.62 o
  -2  10  16        0.89       -0.15      1.39 o
  -1  10  16        0.33        1.01      1.33 o
   0  10  16        5.85        6.54      1.39 o
   1  10  16       18.65       19.23      1.65 o
   2  10  16       35.00       41.59      2.31 o
   3  10  16      241.35      248.38      5.61 o
   4  10  16       19.80       13.13      2.17 o
   5  10  16       19.17       17.49      2.11 o
   6  10  16       13.98       11.13      1.82 o
   7  10  16        1.98        3.09      0.99 o
  -2  11  16        0.61        1.17      1.49 o
  -1  11  16        3.27        5.25      1.47 o
   0  11  16       25.26       24.44      2.29 o
   1  11  16       45.67       52.84      2.60 o
   2  11  16       35.42       26.71      2.05 o
   3  11  16        3.41        2.51      1.42 o
   4  11  16        1.35       -1.32      1.32 o
   5  11  16       33.11       31.57      2.44 o
   6  11  16        6.49        8.32      1.76 o
  -1  12  16        1.08        1.46      1.54 o
   0  12  16       15.70       18.15      2.05 o
   1  12  16        1.81        0.71      1.41 o
   2  12  16        0.76        2.35      1.46 o
   3  12  16        0.81       -1.86      2.90 o
   4  12  16        7.99        5.99      1.72 o
   5  12  16        2.67        3.39      2.38 o
   0  13  16        4.34        4.39      2.38 o
   1  13  16        5.15        2.81      2.17 o
   2  13  16        0.00       -0.07      1.34 o
   3  13  16        0.88       -1.59      1.59 o
   4  13  16        1.60        3.23      3.28 o
   0  -1  17        4.24        1.57      3.90 o
   1  -1  17        0.78       -0.01      1.24 o
   2  -1  17        0.42       -1.46      1.46 o
   3  -1  17       16.47       16.49      2.09 o
   4  -1  17        3.33        6.02      2.08 o
  -1   0  17       18.88       22.71      2.67 o
   0   0  17        1.01        1.41      1.28 o
   1   0  17       50.82       56.34      2.64 o
   2   0  17        2.11        1.14      1.32 o
   3   0  17       20.37       21.73      1.85 o
   4   0  17        0.03       -0.12      1.41 o
   5   0  17        6.47        6.58      2.51 o
  -2   1  17        8.32       11.47      2.31 o
  -1   1  17        7.70        7.05      3.90 o
   0   1  17        2.42       -0.17      1.43 o
   1   1  17        4.23        3.67      1.66 o
   2   1  17        2.47        2.15      1.18 o
   3   1  17        1.56       -0.87      1.11 o
   4   1  17       61.10       63.63      2.60 o
   5   1  17        0.14       -1.54      1.59 o
   6   1  17       65.25       71.32      4.15 o
  -2   2  17        9.28       11.66      2.72 o
  -1   2  17       66.64       73.99      6.06 o
   0   2  17        1.42        0.96      1.45 o
   1   2  17       22.10       23.78      1.74 o
   2   2  17        2.56        1.24      1.33 o
   3   2  17        0.34        1.13      1.15 o
   4   2  17       25.08       25.71      1.63 o
   5   2  17        1.65        1.02      1.51 o
   6   2  17       64.65       69.80      3.15 o
  -3   3  17        0.04        0.32      3.38 o
  -2   3  17       13.90       18.41      2.58 o
  -1   3  17       16.99       25.78      3.43 o
   0   3  17       29.87       30.20      2.15 o
   1   3  17       22.43       22.73      1.75 o
   2   3  17       26.56       25.52      1.83 o
   3   3  17       13.20       18.25      1.69 o
   4   3  17        1.78        1.84      1.14 o
   5   3  17        1.55        1.52      1.25 o
   6   3  17        2.08        2.28      1.63 o
   7   3  17       10.54       14.47      3.71 o
  -3   4  17       31.52       33.17      2.87 o
  -2   4  17        9.66       12.03      1.79 o
  -1   4  17        4.10        2.70      1.53 o
   0   4  17       16.18       17.52      1.65 o
   1   4  17       10.78       10.79      1.50 o
   2   4  17        0.05        0.51      1.20 o
   3   4  17        9.34        9.89      1.46 o
   4   4  17      112.89      121.45      3.27 o
   5   4  17        4.23        4.21      1.26 o
   6   4  17       20.56       23.99      2.85 o
   7   4  17        0.00        2.68      3.44 o
  -3   5  17        2.79        1.81      2.02 o
  -2   5  17        2.22        1.78      1.50 o
  -1   5  17        6.04        5.89      1.83 o
   0   5  17       19.37       21.48      1.66 o
   1   5  17        0.01       -1.11      1.11 o
   2   5  17       69.97       72.52      2.55 o
   3   5  17      116.52      122.47      3.22 o
   4   5  17       17.49       18.33      1.85 o
   5   5  17       38.10       40.98      2.33 o
   6   5  17        8.85        8.61      1.32 o
   7   5  17       92.26      107.31      4.43 o
  -3   6  17       25.62       30.84      2.84 o
  -2   6  17       19.12       26.65      2.12 o
  -1   6  17       20.79       24.71      2.01 o
   0   6  17        5.05        6.57      1.37 o
   1   6  17       29.49       33.38      1.93 o
   2   6  17        6.86        6.52      1.34 o
   3   6  17        1.96       -0.15      1.14 o
   4   6  17        1.01        1.43      1.30 o
   5   6  17       64.21       63.18      2.73 o
   6   6  17       51.79       56.67      2.86 o
   7   6  17      103.30      120.01      5.13 o
  -3   7  17        1.25        0.66      2.26 o
  -2   7  17       14.49       15.59      1.89 o
  -1   7  17        2.24        3.51      1.96 o
   0   7  17        2.25        2.01      1.29 o
   1   7  17        8.49        7.20      1.40 o
   2   7  17        8.45        7.91      1.39 o
   3   7  17        0.01       -0.73      1.19 o
   4   7  17        2.00        1.46      1.38 o
   5   7  17        7.17        9.20      1.58 o
   6   7  17       14.54       17.10      1.67 o
   7   7  17       32.86       40.39      2.80 o
  -3   8  17        1.42        0.37      2.02 o
  -2   8  17        8.93        8.21      1.74 o
  -1   8  17        4.35        2.52      1.40 o
   0   8  17        0.01       -0.39      1.26 o
   1   8  17       18.36       19.33      1.67 o
   2   8  17       10.42       10.52      2.10 o
   3   8  17       30.79       37.18      2.19 o
   4   8  17        2.97        0.23      1.26 o
   5   8  17       41.20       37.43      2.68 o
   6   8  17       31.94       35.75      2.64 o
   7   8  17       10.46       12.53      1.51 o
  -2   9  17        0.22        1.31      1.50 o
  -1   9  17        2.02        2.65      1.45 o
   0   9  17        0.11       -0.24      1.24 o
   1   9  17       21.35       26.58      1.89 o
   2   9  17        5.96        2.04      1.29 o
   3   9  17        1.63        2.69      1.36 o
   4   9  17       57.58       54.38      3.12 o
   5   9  17       36.97       41.20      2.78 o
   6   9  17        0.75       -0.40      1.51 o
   7   9  17        0.32       -0.78      1.33 o
  -2  10  17        5.69        7.37      2.37 o
  -1  10  17       12.13       10.29      1.65 o
   0  10  17        0.04        0.99      1.39 o
   1  10  17        9.82        9.43      1.58 o
   2  10  17        4.35        2.68      1.49 o
   3  10  17       24.42       23.42      1.94 o
   4  10  17        2.14       -1.08      1.60 o
   5  10  17        0.44       -0.35      1.59 o
   6  10  17        3.98        4.45      2.44 o
  -1  11  17       56.63       68.62      2.80 o
   0  11  17        1.83        2.82      1.38 o
   1  11  17        1.35        2.63      1.64 o
   2  11  17        0.12       -1.32      1.34 o
   3  11  17        0.12       -1.35      1.35 o
   4  11  17        0.79        1.46      2.03 o
   5  11  17        3.62       -0.16      4.39 o
   0  12  17       18.03       21.59      2.91 o
   1  12  17        2.58        3.24      2.28 o
   2  12  17       29.51       29.73      2.23 o
   3  12  17        0.91       -0.15      4.07 o
   4  12  17        2.12        2.36      1.78 o
   2   0  18        0.01       -2.02      2.02 o
   0   1  18        8.22       11.14      4.23 o
   1   1  18        0.26        1.20      1.39 o
   2   1  18       16.02       17.16      1.94 o
   3   1  18        5.73        5.06      1.35 o
   4   1  18       21.98       22.65      2.08 o
  -1   2  18       26.14       29.31      4.78 o
   0   2  18        6.84        8.47      1.91 o
   1   2  18       23.49       15.38      1.93 o
   2   2  18       28.21       38.46      2.16 o
   3   2  18       17.47       15.85      1.53 o
   4   2  18        0.03       -0.79      1.35 o
   5   2  18        9.72       10.61      2.50 o
  -1   3  18        0.03        0.90      1.58 o
   0   3  18        0.11       -0.50      1.48 o
   1   3  18        3.81        2.22      1.57 o
   2   3  18       26.60       29.30      2.02 o
   3   3  18        0.00        0.37      1.41 o
   4   3  18        5.32        6.23      1.33 o
   5   3  18       70.34       75.77      4.39 o
   6   3  18        1.84        3.74      2.28 o
  -2   4  18        3.15        3.50      3.97 o
  -1   4  18        4.67        3.34      1.59 o
   0   4  18        1.67        0.15      1.45 o
   1   4  18        0.13       -1.28      1.28 o
   2   4  18       29.94       32.71      1.98 o
   3   4  18        9.62        9.90      1.61 o
   4   4  18        7.81        5.53      1.41 o
   5   4  18        4.45        4.60      1.40 o
   6   4  18       10.37        8.49      2.39 o
  -2   5  18        0.58       -1.67      1.67 o
  -1   5  18        0.02        0.17      1.50 o
   0   5  18        3.98        1.86      2.40 o
   1   5  18       20.21       22.15      1.83 o
   2   5  18       48.20       47.85      2.35 o
   3   5  18        2.22        2.41      1.39 o
   4   5  18       30.66       30.65      2.22 o
   5   5  18       11.23       15.70      1.59 o
   6   5  18        1.71        2.92      1.83 o
  -2   6  18        0.10        1.90      3.35 o
  -1   6  18        3.54        4.95      1.70 o
   0   6  18        3.48        4.56      1.41 o
   1   6  18        4.97        4.69      1.48 o
   2   6  18        0.63        1.22      1.28 o
   3   6  18       49.38       51.96      2.32 o
   4   6  18       13.96       13.09      1.77 o
   5   6  18        8.04        7.76      1.69 o
   6   6  18        3.01        0.61      1.40 o
  -2   7  18        2.98        7.34      2.20 o
  -1   7  18        1.09        0.95      1.43 o
   0   7  18       11.53       10.10      1.55 o
   1   7  18       11.56       12.60      1.67 o
   2   7  18        4.58        3.06      1.40 o
   3   7  18       12.33       16.56      1.89 o
   4   7  18        2.21        5.55      1.68 o
   5   7  18        5.27        4.69      1.54 o
   6   7  18        2.49        1.02      1.39 o
  -1   8  18        2.01        0.93      1.51 o
   0   8  18        1.50        2.27      1.41 o
   1   8  18       11.82       10.13      1.62 o
   2   8  18       26.20       27.35      1.94 o
   3   8  18       74.50       76.38      3.15 o
   4   8  18       45.26       50.13      2.57 o
   5   8  18        0.53        0.26      2.39 o
   6   8  18       47.60       53.99      3.31 o
  -1   9  18        1.42        2.99      1.67 o
   0   9  18       11.21       11.01      2.02 o
   1   9  18       66.02       75.79      4.83 o
   2   9  18       19.58       17.93      1.96 o
   3   9  18       56.84       63.99      3.55 o
   4   9  18       47.90       57.51      4.40 o
   5   9  18       10.47       13.12      2.35 o
   6   9  18        0.29        1.28      3.36 o
   0  10  18       13.43       13.81      1.84 o
   1  10  18       27.29       33.68      2.11 o
   2  10  18        0.18        1.56      1.55 o
   3  10  18        0.49       -1.18      1.32 o
   4  10  18        0.11        0.39      1.80 o
   5  10  18       35.36       36.58      3.66 o
   1  11  18       31.79       44.12      3.44 o
   2  11  18        0.24       -0.66      3.69 o
   3  11  18        4.01        3.85      2.30 o
   4  11  18       27.59       29.26      4.49 o
   1   3  19        0.07        0.75      2.02 o
   2   3  19       20.56       26.06      3.34 o
   3   3  19        1.89        3.20      1.38 o
   0   4  19        8.28        7.20      2.33 o
   1   4  19       21.42       25.61      2.35 o
   2   4  19        3.30        3.77      2.25 o
   3   4  19       20.48       22.12      1.99 o
   4   4  19       17.19       19.42      2.79 o
   0   5  19        0.34        1.89      1.95 o
   1   5  19       18.41       19.24      1.88 o
   2   5  19        0.47       -0.45      1.41 o
   3   5  19        1.15        2.18      1.46 o
   4   5  19        0.04        0.37      1.66 o
   5   5  19        6.32        7.86      2.43 o
   0   6  19        1.78        2.32      2.11 o
   1   6  19       13.34       15.02      1.75 o
   2   6  19        9.25        8.94      1.64 o
   3   6  19       32.87       32.29      2.43 o
   4   6  19        1.83        0.67      2.51 o
   5   6  19        0.14       -1.27      2.08 o
   0   7  19        0.26        0.21      2.03 o
   1   7  19       23.02       24.16      2.07 o
   2   7  19        2.47        2.91      1.89 o
   3   7  19       17.38       20.50      2.09 o
   4   7  19        5.62        5.01      2.16 o
   5   7  19       31.03       35.94      3.60 o
   0   8  19        0.64       -1.29      2.60 o
   1   8  19        0.44        0.80      1.46 o
   2   8  19        1.68        0.95      1.39 o
   3   8  19        0.31        3.38      1.54 o
   4   8  19       48.78       49.55      3.56 o
   1   9  19        8.23       12.99      2.22 o
   2   9  19       31.37       39.36      3.20 o
   3   9  19       13.50       13.92      2.67 o
   4   9  19       22.58       24.01      2.99 o
 
